# Supplementary material for: Dicarbonyl­chlorido(phen­oxy­thio­carbonyl-κ2 C,S)bis­(triphenyl­phosphane-κP)molybdenum(II)
Source: Acta Crystallogr Sect E Struct Rep Online. 2010 Dec 24;67(Pt 1):m117–8. doi: 10.1107/S1600536810052530 (PMC3050204; doi:10.1107/S1600536810052530)
Supplement: Supplementary file 1 [file e-67-0m117-sup1.cif]

##############################################################################
###                                                                        ###
###        Electronic paper (Acta Crystallographica Section E)             ###
###                                                                        ###
##############################################################################
#                                                                            #
# This CIF contains the data in a paper accepted for publication in Acta     #
# Crystallographica Section E. It conforms to the requirements of Notes      #
# for Authors for Section E, and has been peer reviewed under the auspices   #
# of the IUCr Commission on Journals.                                        #
#                                                                            #
# Full details of the Crystallographic Information File format               #
# are given in the paper "The Crystallographic Information File (CIF):       #
# a New Standard Archive File for Crystallography" by S. R. Hall, F. H.      #
# Allen and I. D. Brown [Acta Cryst. (1991), A47, 655-685].                  #
#                                                                            #
# The current version of the core CIF dictionary is obtainable from          #
# ftp://ftp.iucr.org/pub/cif_core.dic. The current version number is 2.4.    #
#                                                                            #
# Software is freely available for graphical display of the structure(s) in  #
# this CIF.  For information consult the CIF home page http://www.iucr.org/  #
# cif/home.html                                                              #
#                                                                            #
# This file may be used for bona fide research purposes within the           #
# scientific community so long as proper attribution is given to the journal # 
# article from which it was obtained.                                        #
#                                                                            #
##############################################################################
                                             
data_I
_audit_creation_method     SHELXL-97
_chemical_name_systematic
;
Dicarbonylchlorido(phenoxythiocarbonyl-
\k^2^<i>C</i>,<i>S</i>)bis(triphenylphosphane-\k<i>P</i>)molybdenum(II)
;
_chemical_name_common     ?
_chemical_formula_moiety     'C45 H35 Cl Mo O3 P2 S'
_chemical_formula_sum     'C45 H35 Cl Mo O3 P2 S'
_chemical_formula_iupac     '[Mo (C7 H5 O S) Cl (C18 H15 P)2 (C O)2]'
_chemical_formula_weight     849.12
_chemical_melting_point     ?
_symmetry_cell_setting     triclinic
_symmetry_space_group_name_H-M     'P -1'
_symmetry_space_group_name_Hall     '-P 1'
loop_
    _symmetry_equiv_pos_as_xyz
    'x, y, z'
    '-x, -y, -z'
_cell_length_a     10.5685(10)
_cell_length_b     12.5224(11)
_cell_length_c     16.3983(14)
_cell_angle_alpha     82.088(2)
_cell_angle_beta     77.476(2)
_cell_angle_gamma     67.212(2)
_cell_volume     1949.7(3)
_cell_formula_units_Z     2
_cell_measurement_reflns_used     2285
_cell_measurement_theta_min     2.20
_cell_measurement_theta_max     20.74
_cell_measurement_temperature     150(2)
_exptl_crystal_description     block
_exptl_crystal_colour     orange
_exptl_crystal_size_max     0.16
_exptl_crystal_size_mid     0.15
_exptl_crystal_size_min     0.10
_exptl_crystal_density_diffrn     1.446
_exptl_crystal_density_meas     ?
_exptl_crystal_density_method     'not measured'
_exptl_crystal_F_000     868
_exptl_absorpt_coefficient_mu     0.581
_exptl_absorpt_correction_type     multi-scan
_exptl_absorpt_process_details     '(SADABS; Bruker, 2007)'
_exptl_absorpt_correction_T_min     0.9127
_exptl_absorpt_correction_T_max     0.9442
_exptl_special_details
;
;
_diffrn_ambient_temperature     150(2)
_diffrn_radiation_type     MoK\a
_diffrn_radiation_wavelength     0.71073
_diffrn_radiation_source     'fine-focus sealed tube'
_diffrn_radiation_monochromator     graphite
_diffrn_measurement_device_type     'Bruker SMART APEX CCD area-detector'
_diffrn_measurement_method     \w
_diffrn_detector_area_resol_mean     ?
_diffrn_reflns_number     25423
_diffrn_reflns_av_R_equivalents     0.0745
_diffrn_reflns_av_sigmaI/netI     0.0904
_diffrn_reflns_theta_min     1.27
_diffrn_reflns_theta_max     27.50
_diffrn_reflns_theta_full     27.50
_diffrn_measured_fraction_theta_max     0.998
_diffrn_measured_fraction_theta_full     0.998
_diffrn_reflns_limit_h_min     -13
_diffrn_reflns_limit_h_max     13
_diffrn_reflns_limit_k_min     -16
_diffrn_reflns_limit_k_max     16
_diffrn_reflns_limit_l_min     -21
_diffrn_reflns_limit_l_max     21
_diffrn_standards_number     ?
_diffrn_standards_interval_count     ?
_diffrn_standards_interval_time     ?
_diffrn_standards_decay_%     ?
_refine_special_details
;
Refinement of <i>F</i>^2^ against ALL reflections. The weighted <i>R</i>-factor
<i>wR</i> and goodness of fit <i>S</i> are based on <i>F</i>^2^, conventional
<i>R</i>-factors <i>R</i> are based on <i>F</i>, with <i>F</i> set to zero for
negative <i>F</i>^2^. The threshold expression of <i>F</i>^2^ >
\s(<i>F</i>^2^) is used only for calculating <i>R</i>-factors(gt) <i>etc</i>.
and is not relevant to the choice of reflections for refinement.
<i>R</i>-factors based on <i>F</i>^2^ are statistically about twice as large
as those based on <i>F</i>, and <i>R</i>- factors based on ALL data will be
even larger.
;
_reflns_number_total     8942
_reflns_number_gt     6714
_reflns_threshold_expression     I>2\s(I)
_refine_ls_structure_factor_coef     Fsqd
_refine_ls_matrix_type     full
_refine_ls_R_factor_all     0.0775
_refine_ls_R_factor_gt     0.0534
_refine_ls_wR_factor_gt     0.1174
_refine_ls_wR_factor_ref     0.1283
_refine_ls_goodness_of_fit_ref     1.003
_refine_ls_restrained_S_all     1.004
_refine_ls_number_reflns     8942
_refine_ls_number_parameters     478
_refine_ls_number_restraints     3
_refine_ls_hydrogen_treatment     constr
_refine_ls_weighting_scheme     calc
_refine_ls_weighting_details
                 'calc w=1/[\s^2^(Fo^2^)+(0.0566P)^2^] where P=(Fo^2^+2Fc^2^)/3'
_atom_sites_solution_hydrogens     geom
_atom_sites_solution_primary     direct
_atom_sites_solution_secondary     difmap
_refine_ls_shift/su_max     0.001
_refine_ls_shift/su_mean     0.000
_refine_diff_density_max     1.015
_refine_diff_density_min     -0.810
_refine_ls_extinction_method     none
_refine_ls_extinction_coef     ?
loop_
    _atom_type_symbol
    _atom_type_description
    _atom_type_scat_dispersion_real
    _atom_type_scat_dispersion_imag
    _atom_type_scat_source
    'C' 'C' 0.0033 0.0016
                         'International Tables Vol C Tables 4.2.6.8 and 6.1.1.4'
    'H' 'H' 0.0000 0.0000
                         'International Tables Vol C Tables 4.2.6.8 and 6.1.1.4'
    'O' 'O' 0.0106 0.0060
                         'International Tables Vol C Tables 4.2.6.8 and 6.1.1.4'
    'P' 'P' 0.1023 0.0942
                         'International Tables Vol C Tables 4.2.6.8 and 6.1.1.4'
    'S' 'S' 0.1246 0.1234
                         'International Tables Vol C Tables 4.2.6.8 and 6.1.1.4'
    'Cl' 'Cl' 0.1484 0.1585
                         'International Tables Vol C Tables 4.2.6.8 and 6.1.1.4'
    'Mo' 'Mo' -1.6832 0.6857
                         'International Tables Vol C Tables 4.2.6.8 and 6.1.1.4'
_computing_data_collection     'SMART (Bruker, 2007)'
_computing_cell_refinement     'SAINT (Bruker, 2007)'
_computing_data_reduction     'SAINT (Bruker, 2007)'
_computing_structure_solution     'SHELXS97 (Sheldrick, 2008)'
_computing_structure_refinement     'SHELXL97 (Sheldrick, 2008)'
_computing_molecular_graphics     'XP in SHELXTL (Sheldrick, 2008)'
_computing_publication_material     'SHELXTL (Sheldrick, 2008)'
loop_
    _atom_site_type_symbol
    _atom_site_label
    _atom_site_fract_x
    _atom_site_fract_y
    _atom_site_fract_z
    _atom_site_U_iso_or_equiv
    _atom_site_adp_type
    _atom_site_calc_flag
    _atom_site_refinement_flags
    _atom_site_occupancy
    _atom_site_disorder_assembly
    _atom_site_disorder_group
    Mo Mo1 0.77982(3) 0.84316(3) 0.741327(19) 0.01739(10) Uani d U 1 . .
    Cl Cl1 1.00258(9) 0.78068(8) 0.79778(6) 0.0237(2) Uani d . 1 . .
    P P1 0.77983(9) 1.04763(8) 0.71651(6) 0.0187(2) Uani d . 1 . .
    P P2 0.80792(10) 0.63059(8) 0.77147(6) 0.0218(2) Uani d . 1 . .
    S S1 0.61369(10) 0.87871(8) 0.88984(6) 0.0247(2) Uani d U 1 . .
    C C1 0.6626(4) 0.8368(3) 0.6676(2) 0.0246(8) Uani d U 1 . .
    C C2 0.8831(4) 0.8414(3) 0.6237(2) 0.0259(8) Uani d U 1 . .
    C C3 0.5806(4) 0.9314(3) 0.7956(2) 0.0212(8) Uani d . 1 . .
    C C4 0.3344(4) 1.0250(3) 0.8332(2) 0.0261(9) Uani d . 1 . .
    C C5 0.2484(4) 0.9681(3) 0.8282(2) 0.0284(9) Uani d . 1 . .
    H H5 0.2768 0.9084 0.7905 0.034 Uiso calc R 1 . .
    C C6 0.1185(4) 1.0009(4) 0.8801(3) 0.0338(10) Uani d . 1 . .
    H H6 0.0563 0.9636 0.8782 0.041 Uiso calc R 1 . .
    C C7 0.0797(4) 1.0870(4) 0.9344(3) 0.0381(10) Uani d . 1 . .
    H H7 -0.0100 1.1102 0.9688 0.046 Uiso calc R 1 . .
    C C8 0.1699(5) 1.1401(4) 0.9392(3) 0.0389(11) Uani d . 1 . .
    H H8 0.1431 1.1980 0.9780 0.047 Uiso calc R 1 . .
    C C9 0.3002(4) 1.1094(4) 0.8875(3) 0.0337(10) Uani d . 1 . .
    H H9 0.3631 1.1458 0.8899 0.040 Uiso calc R 1 . .
    C C10 0.9438(4) 1.0723(3) 0.6985(2) 0.0213(8) Uani d . 1 . .
    C C11 1.0648(4) 0.9969(3) 0.6529(2) 0.0260(8) Uani d . 1 . .
    H H11 1.0672 0.9253 0.6382 0.031 Uiso calc R 1 . .
    C C12 1.1829(4) 1.0261(4) 0.6287(3) 0.0362(10) Uani d . 1 . .
    H H12 1.2651 0.9746 0.5970 0.043 Uiso calc R 1 . .
    C C13 1.1808(4) 1.1293(4) 0.6504(3) 0.0367(10) Uani d . 1 . .
    H H13 1.2611 1.1491 0.6332 0.044 Uiso calc R 1 . .
    C C14 1.0628(4) 1.2033(4) 0.6969(3) 0.0390(11) Uani d . 1 . .
    H H14 1.0618 1.2738 0.7129 0.047 Uiso calc R 1 . .
    C C15 0.9447(4) 1.1748(3) 0.7206(3) 0.0317(9) Uani d . 1 . .
    H H15 0.8631 1.2265 0.7526 0.038 Uiso calc R 1 . .
    C C16 0.6791(4) 1.1418(3) 0.8016(2) 0.0190(7) Uani d . 1 . .
    C C17 0.5762(4) 1.2503(3) 0.7907(2) 0.0257(8) Uani d . 1 . .
    H H17 0.5522 1.2773 0.7370 0.031 Uiso calc R 1 . .
    C C18 0.5087(4) 1.3192(3) 0.8585(3) 0.0319(9) Uani d . 1 . .
    H H18 0.4391 1.3936 0.8506 0.038 Uiso calc R 1 . .
    C C19 0.5411(4) 1.2812(3) 0.9366(2) 0.0296(9) Uani d . 1 . .
    H H19 0.4936 1.3285 0.9827 0.036 Uiso calc R 1 . .
    C C20 0.6439(4) 1.1730(3) 0.9479(2) 0.0269(9) Uani d . 1 . .
    H H20 0.6674 1.1465 1.0017 0.032 Uiso calc R 1 . .
    C C21 0.7121(4) 1.1037(3) 0.8810(2) 0.0233(8) Uani d . 1 . .
    H H21 0.7820 1.0296 0.8893 0.028 Uiso calc R 1 . .
    C C22 0.7063(4) 1.1261(3) 0.6235(2) 0.0208(8) Uani d . 1 . .
    C C23 0.5875(4) 1.1172(3) 0.6072(2) 0.0258(8) Uani d . 1 . .
    H H23 0.5432 1.0723 0.6451 0.031 Uiso calc R 1 . .
    C C24 0.5325(4) 1.1720(3) 0.5373(2) 0.0292(9) Uani d . 1 . .
    H H24 0.4511 1.1644 0.5274 0.035 Uiso calc R 1 . .
    C C25 0.5952(4) 1.2384(3) 0.4810(2) 0.0293(9) Uani d . 1 . .
    H H25 0.5569 1.2767 0.4328 0.035 Uiso calc R 1 . .
    C C26 0.7136(4) 1.2480(4) 0.4960(3) 0.0349(10) Uani d . 1 . .
    H H26 0.7577 1.2925 0.4577 0.042 Uiso calc R 1 . .
    C C27 0.7684(4) 1.1931(3) 0.5667(2) 0.0298(9) Uani d . 1 . .
    H H27 0.8495 1.2011 0.5766 0.036 Uiso calc R 1 . .
    C C28 0.6717(4) 0.5957(3) 0.7413(2) 0.0262(9) Uani d . 1 . .
    C C29 0.6950(5) 0.5153(3) 0.6840(3) 0.0330(10) Uani d . 1 . .
    H H29 0.7876 0.4705 0.6591 0.040 Uiso calc R 1 . .
    C C30 0.5822(6) 0.5006(4) 0.6631(3) 0.0454(13) Uani d . 1 . .
    H H30 0.5983 0.4467 0.6229 0.054 Uiso calc R 1 . .
    C C31 0.4482(6) 0.5630(4) 0.6998(3) 0.0488(14) Uani d . 1 . .
    H H31 0.3720 0.5528 0.6846 0.059 Uiso calc R 1 . .
    C C32 0.4239(5) 0.6405(4) 0.7588(3) 0.0418(12) Uani d . 1 . .
    H H32 0.3313 0.6822 0.7853 0.050 Uiso calc R 1 . .
    C C33 0.5353(4) 0.6575(4) 0.7793(3) 0.0333(10) Uani d . 1 . .
    H H33 0.5185 0.7115 0.8195 0.040 Uiso calc R 1 . .
    C C34 0.8098(4) 0.5616(3) 0.8780(2) 0.0250(8) Uani d . 1 . .
    C C35 0.7853(5) 0.4590(4) 0.8978(3) 0.0403(11) Uani d . 1 . .
    H H35 0.7664 0.4240 0.8563 0.048 Uiso calc R 1 . .
    C C36 0.7882(5) 0.4078(4) 0.9780(3) 0.0437(12) Uani d . 1 . .
    H H36 0.7733 0.3368 0.9908 0.052 Uiso calc R 1 . .
    C C37 0.8122(4) 0.4579(4) 1.0391(3) 0.0352(10) Uani d . 1 . .
    H H37 0.8138 0.4223 1.0941 0.042 Uiso calc R 1 . .
    C C38 0.8340(4) 0.5609(4) 1.0196(2) 0.0317(9) Uani d . 1 . .
    H H38 0.8488 0.5972 1.0619 0.038 Uiso calc R 1 . .
    C C39 0.8346(4) 0.6120(3) 0.9393(2) 0.0267(8) Uani d . 1 . .
    H H39 0.8522 0.6819 0.9264 0.032 Uiso calc R 1 . .
    C C40 0.9734(4) 0.5414(3) 0.7104(3) 0.0301(9) Uani d . 1 . .
    C C41 1.0837(4) 0.4694(4) 0.7479(3) 0.0394(11) Uani d . 1 . .
    H H41 1.0720 0.4585 0.8072 0.047 Uiso calc R 1 . .
    C C42 1.2122(5) 0.4129(4) 0.6989(4) 0.0572(16) Uani d . 1 . .
    H H42 1.2880 0.3632 0.7251 0.069 Uiso calc R 1 . .
    C C43 1.2308(6) 0.4275(5) 0.6144(4) 0.0636(18) Uani d . 1 . .
    H H43 1.3191 0.3879 0.5816 0.076 Uiso calc R 1 . .
    C C44 1.1228(6) 0.4992(5) 0.5763(4) 0.0601(16) Uani d . 1 . .
    H H44 1.1361 0.5092 0.5169 0.072 Uiso calc R 1 . .
    C C45 0.9937(5) 0.5577(4) 0.6235(3) 0.0417(11) Uani d . 1 . .
    H H45 0.9194 0.6087 0.5967 0.050 Uiso calc R 1 . .
    O O1 0.5958(3) 0.8323(3) 0.62133(18) 0.0408(8) Uani d . 1 . .
    O O2 0.9334(3) 0.8416(3) 0.55439(18) 0.0425(8) Uani d . 1 . .
    O O3 0.4605(3) 0.9978(2) 0.77308(16) 0.0340(7) Uani d . 1 . .
loop_
    _atom_site_aniso_label
    _atom_site_aniso_U_11
    _atom_site_aniso_U_22
    _atom_site_aniso_U_33
    _atom_site_aniso_U_12
    _atom_site_aniso_U_13
    _atom_site_aniso_U_23
    Mo1 0.01565(16) 0.02145(17) 0.01619(16) -0.00996(12) -0.00020(11)
                                                                     0.00036(12)
    Cl1 0.0189(4) 0.0264(5) 0.0288(5) -0.0124(4) -0.0075(4) 0.0054(4)
    P1 0.0146(4) 0.0212(5) 0.0189(5) -0.0077(4) 0.0006(4) 0.0003(4)
    P2 0.0221(5) 0.0220(5) 0.0231(5) -0.0111(4) -0.0021(4) -0.0015(4)
    S1 0.0223(5) 0.0310(5) 0.0189(4) -0.0107(4) -0.0001(4) 0.0018(4)
    C1 0.025(2) 0.034(2) 0.0206(19) -0.0184(17) -0.0052(14) 0.0052(16)
    C2 0.026(2) 0.033(2) 0.0200(13) -0.0162(17) 0.0028(13) -0.0023(16)
    C3 0.0212(19) 0.0235(19) 0.0226(19) -0.0149(16) -0.0007(15) 0.0014(15)
    C4 0.0122(17) 0.039(2) 0.022(2) -0.0074(16) 0.0004(15) 0.0017(17)
    C5 0.023(2) 0.033(2) 0.028(2) -0.0094(17) -0.0037(17) -0.0026(17)
    C6 0.023(2) 0.047(3) 0.034(2) -0.020(2) -0.0021(18) 0.002(2)
    C7 0.023(2) 0.048(3) 0.037(3) -0.014(2) 0.0089(19) -0.005(2)
    C8 0.040(3) 0.037(2) 0.040(3) -0.017(2) 0.003(2) -0.012(2)
    C9 0.029(2) 0.042(3) 0.035(2) -0.022(2) 0.0000(18) -0.0013(19)
    C10 0.0200(19) 0.0242(19) 0.0209(19) -0.0115(16) -0.0033(15) 0.0044(15)
    C11 0.0203(19) 0.033(2) 0.027(2) -0.0147(17) 0.0024(16) -0.0052(17)
    C12 0.021(2) 0.043(3) 0.039(3) -0.0114(19) 0.0069(18) -0.006(2)
    C13 0.027(2) 0.044(3) 0.043(3) -0.024(2) 0.0030(19) 0.005(2)
    C14 0.034(2) 0.031(2) 0.056(3) -0.021(2) 0.002(2) -0.006(2)
    C15 0.021(2) 0.030(2) 0.043(3) -0.0130(17) 0.0035(18) -0.0036(18)
    C16 0.0162(17) 0.0236(19) 0.0172(18) -0.0119(15) 0.0047(14) -0.0001(14)
    C17 0.022(2) 0.025(2) 0.027(2) -0.0099(16) 0.0016(16) 0.0030(16)
    C18 0.027(2) 0.026(2) 0.035(2) -0.0070(17) 0.0031(18) -0.0023(18)
    C19 0.029(2) 0.031(2) 0.027(2) -0.0135(18) 0.0081(17) -0.0092(17)
    C20 0.025(2) 0.036(2) 0.0205(19) -0.0168(18) 0.0035(16) -0.0015(17)
    C21 0.0209(19) 0.0223(19) 0.028(2) -0.0113(16) -0.0017(16) 0.0010(16)
    C22 0.0177(18) 0.0218(19) 0.0194(18) -0.0062(15) 0.0018(14) -0.0017(15)
    C23 0.0180(19) 0.032(2) 0.026(2) -0.0099(16) -0.0023(16) 0.0037(17)
    C24 0.023(2) 0.034(2) 0.028(2) -0.0105(18) -0.0026(17) 0.0015(17)
    C25 0.036(2) 0.029(2) 0.0159(19) -0.0071(18) -0.0046(17) 0.0042(16)
    C26 0.039(3) 0.036(2) 0.030(2) -0.021(2) -0.0022(19) 0.0094(19)
    C27 0.027(2) 0.035(2) 0.027(2) -0.0164(18) 0.0008(17) 0.0050(17)
    C28 0.033(2) 0.028(2) 0.024(2) -0.0200(18) -0.0096(17) 0.0094(16)
    C29 0.046(3) 0.031(2) 0.033(2) -0.025(2) -0.013(2) 0.0047(18)
    C30 0.074(4) 0.042(3) 0.041(3) -0.040(3) -0.029(3) 0.015(2)
    C31 0.068(4) 0.049(3) 0.056(3) -0.048(3) -0.039(3) 0.030(3)
    C32 0.036(3) 0.044(3) 0.054(3) -0.027(2) -0.016(2) 0.018(2)
    C33 0.033(2) 0.036(2) 0.038(2) -0.022(2) -0.0061(19) 0.0023(19)
    C34 0.023(2) 0.025(2) 0.025(2) -0.0087(16) -0.0032(16) -0.0002(16)
    C35 0.054(3) 0.035(2) 0.041(3) -0.024(2) -0.017(2) 0.008(2)
    C36 0.052(3) 0.035(3) 0.048(3) -0.027(2) -0.013(2) 0.019(2)
    C37 0.031(2) 0.040(3) 0.030(2) -0.013(2) -0.0043(19) 0.0127(19)
    C38 0.028(2) 0.040(2) 0.024(2) -0.0104(19) -0.0035(17) -0.0001(18)
    C39 0.022(2) 0.026(2) 0.028(2) -0.0077(16) -0.0016(16) 0.0017(16)
    C40 0.030(2) 0.029(2) 0.035(2) -0.0169(18) 0.0023(18) -0.0126(18)
    C41 0.024(2) 0.037(2) 0.062(3) -0.0143(19) -0.005(2) -0.015(2)
    C42 0.026(2) 0.042(3) 0.112(5) -0.017(2) -0.002(3) -0.030(3)
    C43 0.037(3) 0.052(3) 0.102(5) -0.027(3) 0.032(3) -0.046(3)
    C44 0.066(4) 0.056(3) 0.061(4) -0.039(3) 0.036(3) -0.037(3)
    C45 0.048(3) 0.039(3) 0.038(3) -0.023(2) 0.011(2) -0.012(2)
    O1 0.052(2) 0.056(2) 0.0298(17) -0.0332(17) -0.0188(15) 0.0068(14)
    O2 0.0468(19) 0.059(2) 0.0250(16) -0.0300(16) 0.0082(14) -0.0066(14)
    O3 0.0160(14) 0.0525(18) 0.0246(15) -0.0089(13) -0.0003(11) 0.0103(13)
_geom_special_details
;
All e.s.d.'s (except the e.s.d. in the dihedral angle between two l.s. planes)
are estimated using the full covariance matrix. The cell e.s.d.'s are taken
into account individually in the estimation of e.s.d.'s in distances, angles
and torsion angles; correlations between e.s.d.'s in cell parameters are only
used when they are defined by crystal symmetry. An approximate (isotropic)
treatment of cell e.s.d.'s is used for estimating e.s.d.'s involving l.s.
planes.
;
loop_
    _geom_bond_atom_site_label_1
    _geom_bond_atom_site_label_2
    _geom_bond_site_symmetry_2
    _geom_bond_distance
    _geom_bond_publ_flag
    Mo1 C1 . 1.938(4) ?
    Mo1 C2 . 1.998(4) ?
    Mo1 C3 . 2.025(4) ?
    Mo1 Cl1 . 2.5160(9) ?
    Mo1 P1 . 2.5368(10) ?
    Mo1 P2 . 2.5509(10) ?
    Mo1 S1 . 2.6553(10) ?
    P1 C16 . 1.819(4) ?
    P1 C10 . 1.831(4) ?
    P1 C22 . 1.845(4) ?
    P2 C40 . 1.829(4) ?
    P2 C28 . 1.834(4) ?
    P2 C34 . 1.840(4) ?
    S1 C3 . 1.650(4) ?
    C1 O1 . 1.163(4) ?
    C2 O2 . 1.146(4) ?
    C3 O3 . 1.319(4) ?
    C4 C9 . 1.365(6) ?
    C4 C5 . 1.375(5) ?
    C4 O3 . 1.427(4) ?
    C5 C6 . 1.390(5) ?
    C5 H5 . 0.9500 ?
    C6 C7 . 1.374(6) ?
    C6 H6 . 0.9500 ?
    C7 C8 . 1.376(6) ?
    C7 H7 . 0.9500 ?
    C8 C9 . 1.392(6) ?
    C8 H8 . 0.9500 ?
    C9 H9 . 0.9500 ?
    C10 C15 . 1.385(5) ?
    C10 C11 . 1.389(5) ?
    C11 C12 . 1.395(5) ?
    C11 H11 . 0.9500 ?
    C12 C13 . 1.378(6) ?
    C12 H12 . 0.9500 ?
    C13 C14 . 1.372(6) ?
    C13 H13 . 0.9500 ?
    C14 C15 . 1.391(5) ?
    C14 H14 . 0.9500 ?
    C15 H15 . 0.9500 ?
    C16 C17 . 1.391(5) ?
    C16 C21 . 1.393(5) ?
    C17 C18 . 1.391(5) ?
    C17 H17 . 0.9500 ?
    C18 C19 . 1.372(5) ?
    C18 H18 . 0.9500 ?
    C19 C20 . 1.388(5) ?
    C19 H19 . 0.9500 ?
    C20 C21 . 1.381(5) ?
    C20 H20 . 0.9500 ?
    C21 H21 . 0.9500 ?
    C22 C23 . 1.387(5) ?
    C22 C27 . 1.397(5) ?
    C23 C24 . 1.373(5) ?
    C23 H23 . 0.9500 ?
    C24 C25 . 1.391(5) ?
    C24 H24 . 0.9500 ?
    C25 C26 . 1.378(6) ?
    C25 H25 . 0.9500 ?
    C26 C27 . 1.383(5) ?
    C26 H26 . 0.9500 ?
    C27 H27 . 0.9500 ?
    C28 C29 . 1.388(5) ?
    C28 C33 . 1.394(6) ?
    C29 C30 . 1.392(6) ?
    C29 H29 . 0.9500 ?
    C30 C31 . 1.372(7) ?
    C30 H30 . 0.9500 ?
    C31 C32 . 1.379(7) ?
    C31 H31 . 0.9500 ?
    C32 C33 . 1.389(5) ?
    C32 H32 . 0.9500 ?
    C33 H33 . 0.9500 ?
    C34 C39 . 1.377(5) ?
    C34 C35 . 1.390(5) ?
    C35 C36 . 1.382(6) ?
    C35 H35 . 0.9500 ?
    C36 C37 . 1.367(6) ?
    C36 H36 . 0.9500 ?
    C37 C38 . 1.380(6) ?
    C37 H37 . 0.9500 ?
    C38 C39 . 1.383(5) ?
    C38 H38 . 0.9500 ?
    C39 H39 . 0.9500 ?
    C40 C41 . 1.377(6) ?
    C40 C45 . 1.392(6) ?
    C41 C42 . 1.389(6) ?
    C41 H41 . 0.9500 ?
    C42 C43 . 1.354(8) ?
    C42 H42 . 0.9500 ?
    C43 C44 . 1.364(8) ?
    C43 H43 . 0.9500 ?
    C44 C45 . 1.386(6) ?
    C44 H44 . 0.9500 ?
    C45 H45 . 0.9500 ?
loop_
    _geom_angle_atom_site_label_1
    _geom_angle_atom_site_label_2
    _geom_angle_atom_site_label_3
    _geom_angle_site_symmetry_1
    _geom_angle_site_symmetry_3
    _geom_angle
    _geom_angle_publ_flag
    C1 Mo1 C2 . . 71.73(15) ?
    C1 Mo1 C3 . . 73.73(15) ?
    C2 Mo1 C3 . . 132.98(15) ?
    C1 Mo1 Cl1 . . 154.93(12) ?
    C2 Mo1 Cl1 . . 91.25(11) ?
    C3 Mo1 Cl1 . . 130.01(10) ?
    C1 Mo1 P1 . . 104.78(11) ?
    C2 Mo1 P1 . . 78.19(11) ?
    C3 Mo1 P1 . . 80.87(10) ?
    Cl1 Mo1 P1 . . 88.95(3) ?
    C1 Mo1 P2 . . 81.36(11) ?
    C2 Mo1 P2 . . 101.33(11) ?
    C3 Mo1 P2 . . 103.97(10) ?
    Cl1 Mo1 P2 . . 84.26(3) ?
    P1 Mo1 P2 . . 173.19(3) ?
    C1 Mo1 S1 . . 104.16(11) ?
    C2 Mo1 S1 . . 170.67(11) ?
    C3 Mo1 S1 . . 38.38(10) ?
    Cl1 Mo1 S1 . . 95.19(3) ?
    P1 Mo1 S1 . . 95.15(3) ?
    P2 Mo1 S1 . . 86.06(3) ?
    C16 P1 C10 . . 100.80(16) ?
    C16 P1 C22 . . 104.60(16) ?
    C10 P1 C22 . . 101.17(16) ?
    C16 P1 Mo1 . . 114.53(11) ?
    C10 P1 Mo1 . . 120.45(12) ?
    C22 P1 Mo1 . . 113.17(12) ?
    C40 P2 C28 . . 106.39(18) ?
    C40 P2 C34 . . 104.36(18) ?
    C28 P2 C34 . . 100.80(17) ?
    C40 P2 Mo1 . . 108.48(13) ?
    C28 P2 Mo1 . . 113.81(12) ?
    C34 P2 Mo1 . . 121.70(12) ?
    C3 S1 Mo1 . . 49.67(13) ?
    O1 C1 Mo1 . . 177.8(3) ?
    O2 C2 Mo1 . . 175.0(3) ?
    O3 C3 S1 . . 129.0(3) ?
    O3 C3 Mo1 . . 138.8(3) ?
    S1 C3 Mo1 . . 91.95(16) ?
    C9 C4 C5 . . 123.6(4) ?
    C9 C4 O3 . . 120.1(3) ?
    C5 C4 O3 . . 116.1(3) ?
    C4 C5 C6 . . 117.7(4) ?
    C4 C5 H5 . . 121.2 ?
    C6 C5 H5 . . 121.2 ?
    C7 C6 C5 . . 120.2(4) ?
    C7 C6 H6 . . 119.9 ?
    C5 C6 H6 . . 119.9 ?
    C6 C7 C8 . . 120.5(4) ?
    C6 C7 H7 . . 119.7 ?
    C8 C7 H7 . . 119.7 ?
    C7 C8 C9 . . 120.4(4) ?
    C7 C8 H8 . . 119.8 ?
    C9 C8 H8 . . 119.8 ?
    C4 C9 C8 . . 117.6(4) ?
    C4 C9 H9 . . 121.2 ?
    C8 C9 H9 . . 121.2 ?
    C15 C10 C11 . . 118.5(3) ?
    C15 C10 P1 . . 120.0(3) ?
    C11 C10 P1 . . 121.0(3) ?
    C10 C11 C12 . . 120.2(4) ?
    C10 C11 H11 . . 119.9 ?
    C12 C11 H11 . . 119.9 ?
    C13 C12 C11 . . 120.3(4) ?
    C13 C12 H12 . . 119.9 ?
    C11 C12 H12 . . 119.9 ?
    C14 C13 C12 . . 120.1(4) ?
    C14 C13 H13 . . 120.0 ?
    C12 C13 H13 . . 120.0 ?
    C13 C14 C15 . . 119.7(4) ?
    C13 C14 H14 . . 120.1 ?
    C15 C14 H14 . . 120.1 ?
    C10 C15 C14 . . 121.2(4) ?
    C10 C15 H15 . . 119.4 ?
    C14 C15 H15 . . 119.4 ?
    C17 C16 C21 . . 119.1(3) ?
    C17 C16 P1 . . 123.5(3) ?
    C21 C16 P1 . . 117.4(3) ?
    C18 C17 C16 . . 119.8(4) ?
    C18 C17 H17 . . 120.1 ?
    C16 C17 H17 . . 120.1 ?
    C19 C18 C17 . . 120.9(4) ?
    C19 C18 H18 . . 119.6 ?
    C17 C18 H18 . . 119.6 ?
    C18 C19 C20 . . 119.5(4) ?
    C18 C19 H19 . . 120.3 ?
    C20 C19 H19 . . 120.3 ?
    C21 C20 C19 . . 120.3(4) ?
    C21 C20 H20 . . 119.9 ?
    C19 C20 H20 . . 119.9 ?
    C20 C21 C16 . . 120.4(3) ?
    C20 C21 H21 . . 119.8 ?
    C16 C21 H21 . . 119.8 ?
    C23 C22 C27 . . 117.9(3) ?
    C23 C22 P1 . . 119.9(3) ?
    C27 C22 P1 . . 122.2(3) ?
    C24 C23 C22 . . 121.3(4) ?
    C24 C23 H23 . . 119.3 ?
    C22 C23 H23 . . 119.3 ?
    C23 C24 C25 . . 120.4(4) ?
    C23 C24 H24 . . 119.8 ?
    C25 C24 H24 . . 119.8 ?
    C26 C25 C24 . . 119.1(4) ?
    C26 C25 H25 . . 120.4 ?
    C24 C25 H25 . . 120.4 ?
    C25 C26 C27 . . 120.4(4) ?
    C25 C26 H26 . . 119.8 ?
    C27 C26 H26 . . 119.8 ?
    C26 C27 C22 . . 120.9(4) ?
    C26 C27 H27 . . 119.5 ?
    C22 C27 H27 . . 119.5 ?
    C29 C28 C33 . . 119.2(4) ?
    C29 C28 P2 . . 125.1(3) ?
    C33 C28 P2 . . 115.7(3) ?
    C28 C29 C30 . . 119.7(4) ?
    C28 C29 H29 . . 120.1 ?
    C30 C29 H29 . . 120.1 ?
    C31 C30 C29 . . 120.7(5) ?
    C31 C30 H30 . . 119.6 ?
    C29 C30 H30 . . 119.6 ?
    C30 C31 C32 . . 120.1(4) ?
    C30 C31 H31 . . 120.0 ?
    C32 C31 H31 . . 120.0 ?
    C31 C32 C33 . . 119.8(5) ?
    C31 C32 H32 . . 120.1 ?
    C33 C32 H32 . . 120.1 ?
    C32 C33 C28 . . 120.4(4) ?
    C32 C33 H33 . . 119.8 ?
    C28 C33 H33 . . 119.8 ?
    C39 C34 C35 . . 119.2(4) ?
    C39 C34 P2 . . 120.0(3) ?
    C35 C34 P2 . . 120.7(3) ?
    C36 C35 C34 . . 120.0(4) ?
    C36 C35 H35 . . 120.0 ?
    C34 C35 H35 . . 120.0 ?
    C37 C36 C35 . . 120.9(4) ?
    C37 C36 H36 . . 119.5 ?
    C35 C36 H36 . . 119.5 ?
    C36 C37 C38 . . 119.0(4) ?
    C36 C37 H37 . . 120.5 ?
    C38 C37 H37 . . 120.5 ?
    C37 C38 C39 . . 120.9(4) ?
    C37 C38 H38 . . 119.6 ?
    C39 C38 H38 . . 119.6 ?
    C34 C39 C38 . . 120.0(4) ?
    C34 C39 H39 . . 120.0 ?
    C38 C39 H39 . . 120.0 ?
    C41 C40 C45 . . 119.0(4) ?
    C41 C40 P2 . . 121.7(3) ?
    C45 C40 P2 . . 118.7(3) ?
    C40 C41 C42 . . 119.8(5) ?
    C40 C41 H41 . . 120.1 ?
    C42 C41 H41 . . 120.1 ?
    C43 C42 C41 . . 120.9(5) ?
    C43 C42 H42 . . 119.5 ?
    C41 C42 H42 . . 119.5 ?
    C42 C43 C44 . . 120.0(5) ?
    C42 C43 H43 . . 120.0 ?
    C44 C43 H43 . . 120.0 ?
    C43 C44 C45 . . 120.4(5) ?
    C43 C44 H44 . . 119.8 ?
    C45 C44 H44 . . 119.8 ?
    C44 C45 C40 . . 119.8(5) ?
    C44 C45 H45 . . 120.1 ?
    C40 C45 H45 . . 120.1 ?
    C3 O3 C4 . . 120.2(3) ?
loop_
    _geom_hbond_atom_site_label_D
    _geom_hbond_atom_site_label_H
    _geom_hbond_atom_site_label_A
    _geom_hbond_site_symmetry_A
    _geom_hbond_distance_DH
    _geom_hbond_distance_HA
    _geom_hbond_distance_DA
    _geom_hbond_angle_DHA
    C23 H23 O3 . 0.95 2.31 3.208(5) 157
    C24 H24 O1 2_676 0.95 2.58 3.199(5) 123
    C39 H39 Cl1 . 0.95 2.80 3.573(4) 139
    C39 H39 S1 . 0.95 2.87 3.361(4) 114
    C9 H9 Cg3 . 0.95 2.97 3.896(5) 165
    C14 H14 Cg7 1_565 0.95 2.83 3.663(5) 147
    C20 H20 Cg1 2_677 0.95 2.97 3.802(4) 147
    C27 H27 Cg2 . 0.95 2.84 3.636(5) 141
data_global
_journal_date_recd_electronic     2010-10-25
_journal_date_accepted     2010-12-14
_journal_name_full     'Acta Crystallographica, Section E'
_journal_year     2011
_journal_volume     67
_journal_issue      1
_journal_page_first     m117
_journal_page_last     m118
_journal_paper_category     QM
_journal_coeditor_code     BG2377
loop_
    _publ_contact_author_name
    _publ_contact_author_address
    _publ_contact_author_email
    'Professor Yih, Kuang-Hway'
;
Department of Applied Cosmetology,
Hungkuang University,
Shalu 433, Taichung, Taiwan
;
 khyih@sunrise.hk.edu.tw
    'Lee, Gene-Hsiang'
;
Instrumentation Center
College of Science
National Taiwan University
Taipei 106, Taiwan, ROC
;
 ghlee@ntu.edu.tw
_publ_contact_author_fax     ?
_publ_contact_author_phone     ?
_publ_section_title
;\
Dicarbonylchlorido(phenoxythiocarbonyl-\k^2^<i>C</i>,<i>S</i>)\
bis(triphenylphosphane-\k<i>P</i>)molybdenum(II)
;
loop_
    _publ_author_name
    _publ_author_address
    'Lee, Gene-Hsiang'
;
Instrumentation Center
College of Science
National Taiwan University
Taipei 106, Taiwan
;
    'Wang, Hsiao-Fen'
;
Department of Applied Cosmetology
Hungkuang University
Shalu 433, Taichung, Taiwan
;
    'Yih, Kuang-Hway'
;
Department of Applied Cosmetology
Hungkuang University
Shalu 433, Taichung, Taiwan
;
    'Shou-Ling Huang'
;
Instrumentation Center
College of Science
National Taiwan University
Taipei 106, Taiwan
;
