# Supplementary material for: Dicarbonyl­chlorido(phen­oxy­thio­carbonyl-κ2 C,S)bis­(triphenyl­phosphane-κP)molybdenum(II)
Source: Acta Crystallogr Sect E Struct Rep Online. 2010 Dec 24;67(Pt 1):m117–8. doi: 10.1107/S1600536810052530 (PMC3050204; doi:10.1107/S1600536810052530)
Supplement: Supplementary file 2 [file e-67-0m117-Isup2.hkl]

# 
# h,k,l, Fc-squared, Fo-squared, sigma(Fo-squared) and status flag 
# 
data_I
_shelx_title ' ic14316 in P-1' 
_shelx_refln_list_code          4 
_shelx_F_calc_maximum      204.33 
_exptl_crystal_F_000       868.00 
_reflns_d_resolution_high  0.7696 
 
loop_ 
 _symmetry_equiv_pos_as_xyz 
 'x, y, z' 
 '-x, -y, -z' 
 
_cell_length_a    10.5685 
_cell_length_b    12.5224 
_cell_length_c    16.3983 
_cell_angle_alpha  82.088 
_cell_angle_beta   77.476 
_cell_angle_gamma  67.212 
 
_shelx_F_squared_multiplier     1.000 
 
loop_ 
 _refln_index_h 
 _refln_index_k 
 _refln_index_l 
 _refln_F_squared_calc 
 _refln_F_squared_meas 
 _refln_F_squared_sigma 
 _refln_observed_status 
   1   0   0      461.38      545.74     19.27 o 
   2   0   0     6695.12     6718.23    193.47 o 
   3   0   0     3432.72     3173.10    104.37 o 
   4   0   0     4321.24     4523.18    168.25 o 
   5   0   0    12154.45    12155.95    464.13 o 
   6   0   0      290.80      239.31     34.19 o 
   7   0   0     2765.43     2503.49    123.44 o 
   8   0   0      645.62      565.23     61.51 o 
   9   0   0     1805.10     1746.04    116.81 o 
  10   0   0     1246.03     1170.07     98.81 o 
  11   0   0      331.68      460.54     68.46 o 
  12   0   0      145.02      146.50     75.54 o 
 -12   1   0      426.61      419.16     96.58 o 
 -11   1   0      123.57      229.75     75.30 o 
 -10   1   0       47.57      118.27     44.95 o 
  -9   1   0       11.19       26.99     32.05 o 
  -8   1   0      255.78      287.26     47.24 o 
  -7   1   0     1118.76     1010.03     76.10 o 
  -6   1   0      236.21      220.83     34.99 o 
  -5   1   0       71.72      101.16     17.69 o 
  -4   1   0      727.58      712.07     38.23 o 
  -3   1   0      264.45      349.60     23.67 o 
  -2   1   0     3456.96     3524.33    108.30 o 
  -1   1   0     4181.01     4091.18    120.51 o 
   1   1   0    10242.04    11977.77    403.27 o 
   2   1   0    12137.84    13716.39    454.07 o 
   3   1   0     4796.76     5402.64    191.10 o 
   4   1   0     1881.00     1867.50     81.09 o 
   5   1   0      295.08      353.64     62.85 o 
   6   1   0    11350.46    11790.21    414.92 o 
   7   1   0      615.80      523.68     54.28 o 
   8   1   0     1631.86     1604.64    103.98 o 
   9   1   0      842.74      910.35     82.51 o 
  10   1   0       49.28       38.90     51.17 o 
  11   1   0     1354.17     1247.19    108.08 o 
  12   1   0        2.83       35.46     50.69 o 
 -11   2   0       46.82       53.29     58.35 o 
 -10   2   0       64.00       84.45    128.58 o 
  -9   2   0       50.78      171.73     55.11 o 
  -8   2   0     1325.69     1048.90    100.24 o 
  -7   2   0     2230.12     2184.14    117.56 o 
  -6   2   0      630.61      569.93     41.67 o 
  -5   2   0        0.01      -17.52     11.68 o 
  -4   2   0     2741.55     2799.48     96.92 o 
  -3   2   0      165.49      185.73     19.92 o 
  -2   2   0     3440.87     3399.61    133.74 o 
  -1   2   0     3999.70     3413.13    104.17 o 
   0   2   0     3045.99     2464.58     75.08 o 
   1   2   0      207.57      192.90     12.74 o 
   2   2   0     2097.47     2412.17     76.72 o 
   3   2   0     4100.34     4873.45    148.34 o 
   4   2   0      509.45      551.58     62.39 o 
   5   2   0      715.86      697.39     51.79 o 
   6   2   0     2178.67     2273.86    103.89 o 
   7   2   0     1085.81     1230.73     83.42 o 
   8   2   0        0.87       15.94     32.41 o 
   9   2   0       14.93       40.99     32.95 o 
  10   2   0      643.06      646.46     72.91 o 
  11   2   0       92.06       43.83     42.50 o 
  12   2   0      209.75      311.19     66.19 o 
 -11   3   0      372.95      478.23    108.84 o 
 -10   3   0      439.92      310.97     76.32 o 
  -9   3   0      528.74      488.00     80.07 o 
  -8   3   0       42.43       47.33     47.79 o 
  -7   3   0      562.47      576.17     58.54 o 
  -6   3   0      824.40      877.15     54.85 o 
  -5   3   0     3133.58     3053.95    109.53 o 
  -4   3   0      912.65      955.28     50.44 o 
  -3   3   0      221.25      282.02     24.97 o 
  -2   3   0     1381.09     1142.12     47.49 o 
  -1   3   0      506.93      451.75     24.22 o 
   0   3   0    26827.94    26365.61    856.84 o 
   1   3   0    15956.21    15468.78    442.27 o 
   2   3   0     2350.11     2220.93     73.26 o 
   3   3   0     6980.02     7984.01    237.46 o 
   4   3   0      951.56     1103.90     70.70 o 
   5   3   0     1004.03     1100.16     66.05 o 
   6   3   0       47.05       56.47     22.13 o 
   7   3   0      127.03      177.34     33.56 o 
   8   3   0      495.72      557.45     59.50 o 
   9   3   0      169.84      176.96     40.37 o 
  10   3   0      154.39      146.31     86.83 o 
  11   3   0      245.66      178.54     50.11 o 
  12   3   0       10.23       15.86     43.51 o 
  13   3   0     1297.50     1117.69    127.41 o 
 -10   4   0     1019.27      991.39    124.79 o 
  -9   4   0       60.16      -10.02     43.60 o 
  -8   4   0     1218.64      956.70    124.55 o 
  -7   4   0     1593.72     1231.44    112.98 o 
  -6   4   0      736.92      732.69     52.25 o 
  -5   4   0     3480.95     3200.17    115.62 o 
  -4   4   0      626.88      671.82     62.35 o 
  -3   4   0     3349.64     2904.70    100.37 o 
  -2   4   0     1383.26     1363.82     55.71 o 
  -1   4   0     2670.49     2295.78    107.21 o 
   0   4   0     5354.05     4737.52    157.25 o 
   1   4   0    12637.54    12605.05    365.80 o 
   2   4   0    22225.40    23556.50    670.59 o 
   3   4   0      164.81      181.49     18.64 o 
   4   4   0        3.56        3.68     11.88 o 
   5   4   0        6.29       -1.89     12.13 o 
   6   4   0     2664.97     2909.30    103.19 o 
   7   4   0     1254.99     1333.70     87.59 o 
   8   4   0       97.50      116.02     43.49 o 
   9   4   0       19.94       69.68     35.00 o 
  10   4   0      154.20      145.66     43.77 o 
  11   4   0      803.95      880.74    146.14 o 
  12   4   0       14.16       17.19     59.51 o 
  13   4   0      428.83      363.36     96.88 o 
 -10   5   0      483.30      518.29     96.36 o 
  -9   5   0      766.79      714.00    100.29 o 
  -8   5   0      833.00      884.28    103.93 o 
  -7   5   0        3.83       43.52     41.48 o 
  -6   5   0     1074.84     1055.29     90.90 o 
  -5   5   0        0.41      -27.73     23.14 o 
  -4   5   0     7763.51     7231.03    363.37 o 
  -3   5   0      565.44      571.45     37.27 o 
  -2   5   0     1547.72     1433.19     60.58 o 
  -1   5   0     2880.26     2353.44     82.16 o 
   0   5   0     2775.91     2680.37     89.31 o 
   1   5   0    28275.96    26566.37    759.55 o 
   2   5   0      147.78      165.01     21.46 o 
   3   5   0     4972.36     4989.83    156.91 o 
   4   5   0     2924.69     3004.25    102.69 o 
   5   5   0     8619.03     9665.92    292.91 o 
   6   5   0     8208.18     8465.28    262.65 o 
   7   5   0     2119.17     2095.29     87.50 o 
   8   5   0     2240.08     2555.54    134.05 o 
   9   5   0      942.91      947.88    165.00 o 
  10   5   0      300.66      267.56     54.89 o 
  11   5   0      999.00      958.49     96.47 o 
  12   5   0      278.57      354.16     71.09 o 
  13   5   0      496.06      467.11     95.59 o 
  -9   6   0       73.25      102.13     61.80 o 
  -8   6   0      111.08      113.66     96.52 o 
  -7   6   0      106.64      108.71     52.16 o 
  -6   6   0     1204.72     1089.01     83.31 o 
  -5   6   0      262.98      223.41     41.33 o 
  -4   6   0      288.18      316.95     48.19 o 
  -3   6   0      568.98      637.84    105.46 o 
  -2   6   0     1027.40     1043.06     52.03 o 
  -1   6   0      921.36      855.27     83.24 o 
   0   6   0     4080.62     3550.43    137.02 o 
   1   6   0      715.20      598.70     48.81 o 
   2   6   0       66.85       34.34     12.84 o 
   3   6   0     2454.32     2281.54     81.80 o 
   4   6   0        9.91       -8.94     13.56 o 
   5   6   0      508.84      588.05     41.52 o 
   6   6   0     1012.29     1015.06     56.78 o 
   7   6   0     9284.86     9601.72    297.52 o 
   8   6   0       94.11       85.16     31.26 o 
   9   6   0     2273.14     2557.88    142.58 o 
  10   6   0      135.61      180.43     46.45 o 
  11   6   0      167.57      159.01     68.36 o 
  12   6   0     1746.09     1795.02    138.07 o 
  13   6   0        1.33      125.44     62.12 o 
  -9   7   0        2.04       -0.98     99.28 o 
  -8   7   0        0.33       29.24     54.30 o 
  -7   7   0      522.29      266.44     67.81 o 
  -6   7   0      244.39      290.24     48.40 o 
  -5   7   0      201.06      226.89     41.64 o 
  -4   7   0       69.63       59.01     29.41 o 
  -3   7   0      373.96      377.30     50.93 o 
  -2   7   0     1785.46     1800.10     97.27 o 
  -1   7   0      196.39      181.05     21.28 o 
   0   7   0     2785.56     2674.86    113.97 o 
   1   7   0      573.34      629.30     38.02 o 
   2   7   0     2306.26     2258.71     82.77 o 
   3   7   0     1518.61     1629.58     66.65 o 
   4   7   0       43.86       66.03     17.45 o 
   5   7   0       79.26       69.57     19.18 o 
   6   7   0       17.43       53.16     19.88 o 
   7   7   0     1664.34     1953.45     87.72 o 
   8   7   0       73.84      106.66     33.32 o 
   9   7   0      844.10     1006.02    124.67 o 
  10   7   0     1036.96     1075.15    157.08 o 
  11   7   0      521.74      587.34     87.00 o 
  12   7   0      608.73      619.09     83.40 o 
  13   7   0      253.87      178.01    115.35 o 
  -8   8   0      225.50      241.98    131.17 o 
  -7   8   0      132.80      -47.68     45.49 o 
  -6   8   0      412.36      417.82     59.38 o 
  -5   8   0        3.62       -8.20     36.20 o 
  -4   8   0     1819.11     1816.08    112.45 o 
  -3   8   0      318.99      310.65     50.13 o 
  -2   8   0       24.48       22.54     25.18 o 
  -1   8   0      366.15      337.98     40.64 o 
   0   8   0      296.12      278.88     26.52 o 
   1   8   0     4242.40     4355.22    145.44 o 
   2   8   0      680.20      764.33     45.46 o 
   3   8   0     1761.69     1714.15     75.13 o 
   4   8   0       53.49       25.56     16.03 o 
   5   8   0       21.75       14.66     16.79 o 
   6   8   0     1024.46     1094.87     62.62 o 
   7   8   0     2061.29     2284.56     98.49 o 
   8   8   0       42.56       67.96     31.40 o 
   9   8   0      190.28      163.38     43.05 o 
  10   8   0      152.33      133.34     66.34 o 
  11   8   0       64.43       64.04     45.19 o 
  12   8   0       52.83       53.40     51.11 o 
  13   8   0       26.99       94.86     70.16 o 
  -7   9   0     1195.63      912.66    119.18 o 
  -6   9   0      952.08      965.39     91.09 o 
  -5   9   0      140.96      186.49     47.52 o 
  -4   9   0      517.78      552.58     63.83 o 
  -3   9   0      520.65      560.03     83.85 o 
  -2   9   0     3932.88     3754.79    163.17 o 
  -1   9   0      400.99      395.35     47.37 o 
   0   9   0      421.67      453.70     48.17 o 
   1   9   0      514.90      508.90     41.32 o 
   2   9   0     1223.39     1312.81     63.42 o 
   3   9   0     2536.09     2408.61     93.62 o 
   4   9   0       95.41      127.06     21.29 o 
   5   9   0      189.93      194.35     30.35 o 
   6   9   0        0.91       33.59     22.09 o 
   7   9   0     2235.87     2328.87    101.16 o 
   8   9   0     1467.95     1599.44    101.92 o 
   9   9   0     1733.13     1787.61    117.43 o 
  10   9   0      431.77      327.81     70.10 o 
  11   9   0      670.24      520.36     91.64 o 
  12   9   0      353.65      375.28     87.98 o 
  13   9   0       51.32       39.55     65.29 o 
  -6  10   0       44.11       31.47    162.34 o 
  -5  10   0     1307.47     1574.23    118.30 o 
  -4  10   0      159.81      205.44     48.65 o 
  -3  10   0     1482.69     1582.22    140.67 o 
  -2  10   0      621.90      627.53     73.44 o 
  -1  10   0      428.92      361.95     87.54 o 
   0  10   0     1848.56     1819.60    105.57 o 
   1  10   0      171.62      200.54     34.52 o 
   2  10   0     3041.21     3091.65    115.80 o 
   3  10   0      178.38      219.38     28.05 o 
   4  10   0     1394.32     1515.19     74.81 o 
   5  10   0     1208.29     1200.69     66.01 o 
   6  10   0      290.32      315.16     54.33 o 
   7  10   0     1270.90     1459.76     98.94 o 
   8  10   0        0.85       11.92     41.29 o 
   9  10   0     3076.30     2959.19    208.99 o 
  10  10   0      223.71      265.54     66.44 o 
  11  10   0      870.98      804.83    202.94 o 
  12  10   0      205.83      277.75     83.76 o 
  -5  11   0      554.63      614.63     77.58 o 
  -4  11   0       59.19       15.44     42.00 o 
  -3  11   0      301.15      322.85     57.36 o 
  -2  11   0        9.75       40.29     33.77 o 
  -1  11   0      256.10      226.35     44.84 o 
   0  11   0      110.33      110.93     64.82 o 
   1  11   0      551.86      565.53     57.59 o 
   2  11   0     1055.05     1121.86     99.70 o 
   3  11   0     2224.89     2047.28     88.43 o 
   4  11   0     1460.09     1383.83     93.27 o 
   5  11   0      139.68      211.35     37.19 o 
   6  11   0      196.46      135.44     35.16 o 
   7  11   0      384.98      406.56     54.41 o 
   8  11   0     3459.62     3185.61    162.44 o 
   9  11   0      196.45      218.58     60.46 o 
  10  11   0      379.05      348.14     75.46 o 
  11  11   0      702.48      618.14     98.78 o 
  12  11   0      503.10      469.58     88.50 o 
  -4  12   0       53.35        4.38     81.23 o 
  -3  12   0        0.05      -55.00     36.67 o 
  -2  12   0        8.68       21.57     40.47 o 
  -1  12   0      362.32      308.04     53.73 o 
   0  12   0        2.82       46.06     43.96 o 
   1  12   0       17.54       72.75     40.81 o 
   2  12   0        1.31      -56.01     41.01 o 
   3  12   0      229.58      210.35     82.36 o 
   4  12   0       76.10      163.55     92.72 o 
   5  12   0       10.31       27.76     27.78 o 
   6  12   0      661.15      567.31     62.86 o 
   7  12   0      711.73      652.16     69.23 o 
   8  12   0      273.32      267.54     51.91 o 
   9  12   0      402.54      395.76     72.65 o 
  10  12   0        0.83       38.22     55.47 o 
  11  12   0     1113.63      975.08    127.75 o 
  12  12   0      376.22      399.37     90.64 o 
  -3  13   0      209.96      269.51     73.21 o 
  -2  13   0       27.78       26.74     51.04 o 
  -1  13   0      383.90      453.23     85.90 o 
   0  13   0      410.59      432.84    104.68 o 
   1  13   0      368.19      347.86     74.14 o 
   2  13   0        0.82       58.70     44.02 o 
   3  13   0        5.78       95.79     48.58 o 
   4  13   0       62.86       -4.92     39.44 o 
   5  13   0       87.56       69.88     48.58 o 
   6  13   0      148.71      153.70     42.08 o 
   7  13   0      317.81      303.61     52.05 o 
   8  13   0      304.97      357.27     86.09 o 
   9  13   0      523.86      507.35    119.37 o 
  10  13   0      353.83      288.34     73.73 o 
  11  13   0       58.71       58.21    111.02 o 
  -1  14   0     1228.24     1213.92    313.71 o 
   0  14   0       49.43       55.79     70.86 o 
   1  14   0      273.03      259.19     66.02 o 
   2  14   0      253.51      447.84     83.52 o 
   3  14   0      759.22      752.30    243.26 o 
   4  14   0     1000.17     1352.73    139.98 o 
   5  14   0        0.04       11.66     51.54 o 
   6  14   0      667.33      687.26     98.35 o 
   7  14   0       40.09       73.81     54.85 o 
   8  14   0      750.71      665.65     77.03 o 
   9  14   0      819.61      881.47    180.62 o 
  10  14   0      710.78      773.36    111.10 o 
   1  15   0      603.53      792.29    115.60 o 
   2  15   0       91.18      157.08     80.48 o 
   3  15   0      914.70     1200.28    200.32 o 
   4  15   0        0.06       95.87     69.82 o 
   5  15   0     1416.11     1382.74    162.09 o 
   6  15   0      110.28       78.43     60.64 o 
   7  15   0      172.81       90.18     57.75 o 
   8  15   0      772.97      612.09    113.47 o 
   9  15   0      121.15      114.76    143.52 o 
   4  16   0      383.48      507.39    100.45 o 
   5  16   0      161.74      185.62     74.07 o 
   6  16   0        8.52      -42.48     59.16 o 
  -7 -15   1      133.61      226.92     69.92 o 
  -6 -15   1      784.00      744.75    140.70 o 
  -5 -15   1      331.42      427.48     86.10 o 
  -4 -15   1      886.19     1073.95    131.32 o 
  -3 -15   1        1.87       88.75     58.69 o 
  -2 -15   1      778.46      987.24    128.09 o 
  -1 -15   1       20.41      100.20     61.37 o 
 -10 -14   1      462.87      535.30    100.74 o 
  -9 -14   1      916.91      966.48    235.63 o 
  -8 -14   1       90.53       29.72     60.09 o 
  -7 -14   1      865.03      726.99    214.54 o 
  -6 -14   1       15.25       99.09     53.06 o 
  -5 -14   1     1230.86     1124.65    215.23 o 
  -4 -14   1      791.73      780.20    105.98 o 
  -3 -14   1      918.99     1082.02    126.23 o 
  -2 -14   1      605.64      796.65    199.00 o 
  -1 -14   1      621.67      684.99    104.18 o 
   0 -14   1     1049.45     1107.95    144.56 o 
   1 -14   1       34.56        8.86     87.43 o 
 -11 -13   1      342.09      369.24     78.52 o 
 -10 -13   1      261.75      270.52     72.04 o 
  -9 -13   1       34.53       27.29     85.77 o 
  -8 -13   1      480.81      506.06    125.93 o 
  -7 -13   1      162.24      157.82     41.84 o 
  -6 -13   1      697.42      601.61     68.52 o 
  -5 -13   1       48.04      118.74     48.25 o 
  -4 -13   1      182.09      205.76    107.96 o 
  -3 -13   1     1219.36     1454.93    210.24 o 
  -2 -13   1       83.35       49.32    124.86 o 
  -1 -13   1      924.35      908.20    113.54 o 
   0 -13   1       29.42      167.68     51.89 o 
   1 -13   1      568.22      550.91     93.46 o 
   2 -13   1      707.41      913.74    122.14 o 
   3 -13   1       94.64      168.90     53.59 o 
 -11 -12   1        9.27       26.76     63.67 o 
 -10 -12   1        0.49      -46.19     49.35 o 
  -9 -12   1      167.11      103.79     86.57 o 
  -8 -12   1      206.81      126.14     54.35 o 
  -7 -12   1        5.91       58.61     33.59 o 
  -6 -12   1        7.30       73.14     33.52 o 
  -5 -12   1       19.43       16.29     34.20 o 
  -4 -12   1       56.69      114.89     42.45 o 
  -3 -12   1      133.21       77.95     41.27 o 
  -2 -12   1       71.63      127.81     38.73 o 
  -1 -12   1        7.72       60.34     33.26 o 
   0 -12   1      900.07      941.80     87.86 o 
   1 -12   1       37.63       -0.38     38.18 o 
   2 -12   1       44.44       77.76     42.81 o 
   3 -12   1       12.62      -28.21     45.86 o 
   4 -12   1       48.88       82.53     47.97 o 
 -12 -11   1     1208.14     1144.74    143.11 o 
 -11 -11   1      579.62      511.37     93.65 o 
 -10 -11   1      517.71      535.63     87.76 o 
  -9 -11   1      644.92      735.83    146.93 o 
  -8 -11   1      242.51      168.36     53.40 o 
  -7 -11   1     2946.23     2840.66    147.24 o 
  -6 -11   1      177.77      161.52     57.55 o 
  -5 -11   1      282.78      346.31     38.03 o 
  -4 -11   1      769.48      752.23     54.04 o 
  -3 -11   1       43.36       27.99     24.09 o 
  -2 -11   1     1276.96     1423.80    114.38 o 
  -1 -11   1      142.78      235.46     52.21 o 
   0 -11   1      446.47      507.74    137.54 o 
   1 -11   1      164.37      167.94     41.83 o 
   2 -11   1        1.62        0.01     38.70 o 
   3 -11   1      183.83      212.27     50.15 o 
   4 -11   1      108.34      131.33     45.36 o 
   5 -11   1       46.74       41.20     61.58 o 
 -12 -10   1      629.55      696.99    110.69 o 
 -11 -10   1       12.18       35.33     51.52 o 
 -10 -10   1     1468.94     1431.57    144.57 o 
  -9 -10   1        0.83       21.32     44.15 o 
  -8 -10   1     4959.79     4522.46    287.81 o 
  -7 -10   1      978.05      974.94     73.21 o 
  -6 -10   1     2321.06     2161.19     97.52 o 
  -5 -10   1     1482.23     1306.12     83.77 o 
  -4 -10   1      827.10      909.74     57.12 o 
  -3 -10   1     2891.68     2762.26    107.78 o 
  -2 -10   1     1780.07     1821.50     81.43 o 
  -1 -10   1     2390.89     2456.06    122.76 o 
   0 -10   1       47.74       34.27     28.58 o 
   1 -10   1     3277.87     2853.44    153.97 o 
   2 -10   1     1818.86     2061.67    212.68 o 
   3 -10   1      213.56      192.16     55.79 o 
   4 -10   1      407.00      466.54     63.18 o 
   5 -10   1       33.64      153.24     98.59 o 
   6 -10   1      509.01      595.93     95.89 o 
 -12  -9   1       29.46      155.32     65.57 o 
 -11  -9   1      585.24      635.48    100.31 o 
 -10  -9   1      269.09      311.05     73.17 o 
  -9  -9   1      196.29      192.36     90.36 o 
  -8  -9   1     2339.69     2377.47    135.35 o 
  -7  -9   1     1188.15     1231.72     72.89 o 
  -6  -9   1     2974.41     3207.13    122.75 o 
  -5  -9   1       37.83       91.66     23.07 o 
  -4  -9   1     2185.98     2084.82     87.71 o 
  -3  -9   1        4.37       -2.04     16.57 o 
  -2  -9   1      469.35      516.19     71.58 o 
  -1  -9   1     2392.69     2258.53     90.87 o 
   0  -9   1     2833.47     2470.14    119.70 o 
   1  -9   1     3958.09     3890.85    181.63 o 
   2  -9   1       41.93       27.00     35.83 o 
   3  -9   1     1143.73     1053.23     85.40 o 
   4  -9   1       31.50       12.04     32.00 o 
   5  -9   1      936.39     1058.30     92.34 o 
   6  -9   1      259.93      243.44     56.56 o 
   7  -9   1      288.19      377.80     81.65 o 
 -13  -8   1      483.20      292.15    162.78 o 
 -12  -8   1      331.63      218.25     66.77 o 
 -11  -8   1      931.82      947.13    167.89 o 
 -10  -8   1      309.12      268.94     58.50 o 
  -9  -8   1        7.76       30.08     34.93 o 
  -8  -8   1      183.26      182.41     41.23 o 
  -7  -8   1     3850.30     3842.32    140.66 o 
  -6  -8   1     1606.11     1884.61     87.34 o 
  -5  -8   1       32.96       31.71     19.20 o 
  -4  -8   1        0.20       27.23     16.62 o 
  -3  -8   1       33.60       52.83     19.44 o 
  -2  -8   1     3943.53     4419.16    148.10 o 
  -1  -8   1      187.21      216.95     24.71 o 
   0  -8   1      477.18      518.23     48.92 o 
   1  -8   1      208.49      192.33     32.78 o 
   2  -8   1      299.22      353.98     59.86 o 
   3  -8   1      505.59      464.63     54.26 o 
   4  -8   1       35.59       43.86     35.70 o 
   5  -8   1      153.45      148.71     42.31 o 
   6  -8   1      700.64      732.78    145.37 o 
   7  -8   1      356.65      314.05    146.91 o 
   8  -8   1        3.11       54.99     58.11 o 
 -13  -7   1        5.50       11.62     57.31 o 
 -12  -7   1     1169.92     1277.25    117.87 o 
 -11  -7   1        4.90      -11.74     41.82 o 
 -10  -7   1      236.83      235.15     52.96 o 
  -9  -7   1       38.14       30.03     34.06 o 
  -8  -7   1        0.69      -35.90     23.94 o 
  -7  -7   1      481.32      540.77     44.93 o 
  -6  -7   1      555.24      674.43     56.43 o 
  -5  -7   1        1.19        9.75     17.38 o 
  -4  -7   1      377.03      445.54     38.21 o 
  -3  -7   1      184.94      214.72     24.85 o 
  -2  -7   1     2253.16     2293.32     84.88 o 
  -1  -7   1      431.59      480.20     33.42 o 
   0  -7   1      357.05      365.03     54.39 o 
   1  -7   1     3044.57     2804.85    160.47 o 
   2  -7   1       48.65       69.37     24.15 o 
   3  -7   1      109.90      121.81     30.99 o 
   4  -7   1       15.43        4.93     26.13 o 
   5  -7   1       11.91       79.64     31.90 o 
   6  -7   1      872.53      831.83     79.11 o 
   7  -7   1      432.03      374.44     82.19 o 
   8  -7   1        0.75       37.69     71.00 o 
   9  -7   1       41.78       68.18     65.14 o 
 -13  -6   1      869.88      895.36    122.75 o 
 -12  -6   1        3.26       42.59     53.11 o 
 -11  -6   1     2781.70     2969.03    174.53 o 
 -10  -6   1      783.03      786.81     97.57 o 
  -9  -6   1       98.45      109.24     39.63 o 
  -8  -6   1      530.64      622.68     65.01 o 
  -7  -6   1      573.17      590.63     45.78 o 
  -6  -6   1     7018.37     7226.49    229.92 o 
  -5  -6   1       16.17       39.44     17.09 o 
  -4  -6   1      250.58      239.05     26.40 o 
  -3  -6   1      227.60      245.37     30.07 o 
  -2  -6   1      104.40      106.20     16.80 o 
  -1  -6   1      932.67      709.72     38.68 o 
   0  -6   1      812.80      732.60     37.88 o 
   1  -6   1     2655.04     2424.41    103.73 o 
   2  -6   1      412.84      338.82     38.07 o 
   3  -6   1     1634.58     1641.06    126.81 o 
   4  -6   1      283.13      288.67     53.12 o 
   5  -6   1      328.67      363.89     47.49 o 
   6  -6   1       39.88       33.02     35.20 o 
   7  -6   1     1669.02     1662.62    142.94 o 
   8  -6   1      185.11      186.00     60.80 o 
   9  -6   1       20.79       76.47     59.62 o 
 -13  -5   1      412.34      414.64     79.89 o 
 -12  -5   1     1397.05     1351.47    120.32 o 
 -11  -5   1     1927.07     2092.79    144.67 o 
 -10  -5   1      199.51      149.98     47.79 o 
  -9  -5   1     1032.32     1056.09     89.76 o 
  -8  -5   1        1.19       33.77     30.78 o 
  -7  -5   1    10621.88    10656.95    385.40 o 
  -6  -5   1     8194.25     8882.13    275.31 o 
  -5  -5   1     6079.30     6149.01    194.90 o 
  -4  -5   1     2482.30     2552.01     91.46 o 
  -3  -5   1       89.29       73.00     15.71 o 
  -2  -5   1    13294.61    12808.15    373.52 o 
  -1  -5   1      219.69      218.75     21.92 o 
   0  -5   1    10456.55     8941.98    265.63 o 
   1  -5   1      539.79      738.96     49.98 o 
   2  -5   1     1034.37      956.32     59.98 o 
   3  -5   1     7467.47     7833.32    439.22 o 
   4  -5   1        2.98       24.46     20.86 o 
   5  -5   1      902.52      886.33     69.72 o 
   6  -5   1      753.71      718.03     65.89 o 
   7  -5   1     3245.01     2851.32    257.32 o 
   8  -5   1      158.51      172.99     56.40 o 
   9  -5   1      275.31      250.24     66.66 o 
  10  -5   1       48.34       32.82     61.86 o 
 -13  -4   1      106.27       60.22     64.00 o 
 -12  -4   1      783.16      829.52    115.80 o 
 -11  -4   1        5.05       48.52     42.89 o 
 -10  -4   1     1848.28     1819.18    154.57 o 
  -9  -4   1       76.27       42.10     43.70 o 
  -8  -4   1     1036.45     1140.99    104.48 o 
  -7  -4   1      744.75      732.70     65.15 o 
  -6  -4   1     6031.92     6689.50    251.48 o 
  -5  -4   1     5201.76     5695.21    180.50 o 
  -4  -4   1     1935.62     2319.17     82.96 o 
  -3  -4   1      394.03      558.54     38.98 o 
  -2  -4   1      873.87      842.01     39.67 o 
  -1  -4   1    17080.43    16859.89    485.97 o 
   0  -4   1    13336.52    12839.17    373.06 o 
   1  -4   1     8210.98     7721.39    397.58 o 
   2  -4   1     3220.11     2582.21    104.16 o 
   3  -4   1       10.05       28.41     13.59 o 
   4  -4   1      494.88      434.62     32.61 o 
   5  -4   1      986.20     1026.92     59.05 o 
   6  -4   1     1156.54     1147.53    108.94 o 
   7  -4   1      326.83      314.76     59.61 o 
   8  -4   1     1286.85      997.07    107.52 o 
   9  -4   1      539.27      691.40    135.55 o 
  10  -4   1       47.17      166.22     62.01 o 
 -13  -3   1       18.55      172.35     59.88 o 
 -12  -3   1      548.48      435.78     80.97 o 
 -11  -3   1      282.38      328.93     58.77 o 
 -10  -3   1     1402.95     1368.66    108.43 o 
  -9  -3   1        6.41       24.84     31.24 o 
  -8  -3   1       44.73       95.46     31.66 o 
  -7  -3   1      329.24      393.71     68.77 o 
  -6  -3   1     3355.90     3418.08    142.19 o 
  -5  -3   1     1090.38     1354.81    161.28 o 
  -4  -3   1      191.75      331.64     26.36 o 
  -3  -3   1     7950.82     9265.02    274.40 o 
  -2  -3   1    11223.71    12577.12    414.95 o 
  -1  -3   1    25039.91    27339.30    776.94 o 
   0  -3   1     4478.39     3996.06    121.71 o 
   1  -3   1     1378.38     1132.27     52.12 o 
   2  -3   1        0.16       -4.31      8.28 o 
   3  -3   1      188.68      180.43     19.35 o 
   4  -3   1      710.30      648.20     40.03 o 
   5  -3   1       43.97       47.32     18.17 o 
   6  -3   1       47.60        6.67     18.49 o 
   7  -3   1      175.41      151.72     35.06 o 
   8  -3   1      563.43      653.98     84.77 o 
   9  -3   1        0.16       -4.40     46.05 o 
  10  -3   1       90.39      155.20     65.42 o 
  11  -3   1        6.91        6.26     60.80 o 
 -12  -2   1       47.74       46.93     50.77 o 
 -11  -2   1      995.47      722.98     83.69 o 
 -10  -2   1      123.05       96.99     43.80 o 
  -9  -2   1      463.10      450.86     58.08 o 
  -8  -2   1     4596.93     4300.99    206.13 o 
  -7  -2   1      459.23      470.65     50.88 o 
  -6  -2   1     2593.56     2468.03    111.70 o 
  -5  -2   1       66.03       73.04     21.42 o 
  -4  -2   1     1806.87     2067.22    113.93 o 
  -3  -2   1     1714.87     1858.96     64.05 o 
  -2  -2   1     2945.04     3275.37    102.12 o 
  -1  -2   1     5054.29     5506.03    162.29 o 
   0  -2   1      183.69      166.85     20.19 o 
   1  -2   1     3128.79     2818.23    101.86 o 
   2  -2   1     5008.60     4480.67    136.80 o 
   3  -2   1       68.31       67.48     13.47 o 
   4  -2   1      200.12      260.20     24.63 o 
   5  -2   1     3375.49     3434.52    197.54 o 
   6  -2   1     1940.05     1821.92     78.21 o 
   7  -2   1     1517.73     1603.54     97.05 o 
   8  -2   1      140.58      151.42     64.40 o 
   9  -2   1      494.70      607.99     87.35 o 
  10  -2   1       18.75       -3.26     45.21 o 
  11  -2   1      205.87      167.53     75.82 o 
 -12  -1   1      628.63      531.91     78.54 o 
 -11  -1   1        9.26       -9.91     41.42 o 
 -10  -1   1     3855.57     3829.05    189.84 o 
  -9  -1   1     1654.16     1629.24    113.14 o 
  -8  -1   1       11.23       45.58     28.54 o 
  -7  -1   1     1418.95     1540.89     96.41 o 
  -6  -1   1     1781.01     1923.61    101.74 o 
  -5  -1   1     8735.14     9844.68    347.65 o 
  -4  -1   1       42.33       32.13     15.95 o 
  -3  -1   1     2084.60     2545.80     99.08 o 
  -2  -1   1        9.53       24.24      5.86 o 
  -1  -1   1      334.29      476.06     19.59 o 
   0  -1   1     4372.27     4583.15    132.94 o 
   1  -1   1      665.34      494.63     21.02 o 
   2  -1   1        1.24       12.86     10.10 o 
   3  -1   1     4531.52     4755.22    146.59 o 
   4  -1   1      309.46      315.14     24.96 o 
   5  -1   1      416.84      441.65     33.97 o 
   6  -1   1     1539.59     1481.10     67.29 o 
   7  -1   1      951.20      914.79     70.52 o 
   8  -1   1     5153.07     4937.94    251.10 o 
   9  -1   1     1569.28     1475.62    117.04 o 
  10  -1   1      149.78       98.20     57.25 o 
  11  -1   1       29.29      112.57     63.39 o 
  12  -1   1      115.73      139.42     74.56 o 
 -12   0   1      410.29      527.80     97.51 o 
 -11   0   1     1715.27     1225.18    108.45 o 
 -10   0   1     1659.24     1616.49    120.70 o 
  -9   0   1      603.91      591.82     68.53 o 
  -8   0   1      729.14      709.04     69.57 o 
  -7   0   1       20.25       67.58     27.39 o 
  -6   0   1    11757.37    11911.78    420.37 o 
  -5   0   1     1876.20     1934.93     91.87 o 
  -4   0   1     6328.95     6372.66    276.09 o 
  -3   0   1     5756.80     6013.18    254.65 o 
  -2   0   1     3363.21     3596.46    109.91 o 
  -1   0   1    20830.57    24462.89    619.23 o 
   0   0   1      156.68       43.04     29.09 o 
   1   0   1    28275.85    27499.20    776.09 o 
   2   0   1       25.69       23.90      8.19 o 
   3   0   1      936.84      943.17     39.19 o 
   4   0   1     2462.69     2203.47     75.67 o 
   5   0   1      221.72      201.74     20.22 o 
   6   0   1     1436.26     1196.17     56.00 o 
   7   0   1       24.39       39.54     25.41 o 
   8   0   1     1657.82     1465.10     97.18 o 
   9   0   1       97.63      112.86     36.32 o 
  10   0   1     1080.17      993.25     89.68 o 
  11   0   1      173.13      158.03     51.32 o 
  12   0   1      757.49      671.73    111.64 o 
 -12   1   1      545.67      423.77     96.70 o 
 -11   1   1      149.29      252.48     82.63 o 
 -10   1   1        0.18        0.89     47.55 o 
  -9   1   1     1414.87     1398.18    114.47 o 
  -8   1   1       25.64       69.19     40.46 o 
  -7   1   1      323.20      338.58     45.66 o 
  -6   1   1      412.13      392.39     31.77 o 
  -5   1   1     4186.49     4151.80    136.72 o 
  -4   1   1     6168.99     6199.04    191.91 o 
  -3   1   1     2710.45     2661.69     88.62 o 
  -2   1   1      333.77      279.28     19.63 o 
  -1   1   1      298.33      250.82     20.16 o 
   0   1   1     8410.94     8209.86    234.81 o 
   1   1   1     9128.31     9290.88    233.07 o 
   2   1   1     4452.80     4478.16    132.94 o 
   3   1   1     7769.78     8022.04    235.32 o 
   4   1   1       63.75       81.86     23.00 o 
   5   1   1    15756.58    17445.31    590.57 o 
   6   1   1     2293.45     2306.68    104.33 o 
   7   1   1     6141.26     6014.88    256.57 o 
   8   1   1       67.91      127.22     35.33 o 
   9   1   1      582.69      525.15     62.50 o 
  10   1   1     1805.95     1848.42    126.12 o 
  11   1   1      135.11      101.85     47.17 o 
  12   1   1     1170.80     1224.10    111.65 o 
 -11   2   1      718.07      439.08     94.36 o 
 -10   2   1       31.20        3.90     50.46 o 
  -9   2   1     1141.15     1193.29    102.19 o 
  -8   2   1      479.13      615.16     64.78 o 
  -7   2   1      117.27      148.31     35.17 o 
  -6   2   1     1371.90     1370.18     66.88 o 
  -5   2   1     1026.57     1163.96     58.43 o 
  -4   2   1      388.42      369.98     29.44 o 
  -3   2   1      192.80      236.49     24.19 o 
  -2   2   1     2771.25     3058.51     98.17 o 
  -1   2   1      637.01      665.11     37.51 o 
   0   2   1     1986.91     1764.79     55.85 o 
   1   2   1     1025.19      842.90     25.12 o 
   2   2   1      386.31      331.61     18.58 o 
   3   2   1      601.47      613.87     29.51 o 
   4   2   1     1808.99     1857.45     65.55 o 
   5   2   1     2598.61     2995.10    121.67 o 
   6   2   1       32.87       37.17     24.07 o 
   7   2   1     1596.01     1867.66    103.47 o 
   8   2   1     6776.63     6866.28    266.21 o 
   9   2   1     1130.39     1062.37     86.98 o 
  10   2   1      104.82      127.11     42.76 o 
  11   2   1       18.83       90.42     45.83 o 
  12   2   1      168.16      225.52     61.63 o 
  13   2   1      539.18      367.01     73.57 o 
 -11   3   1      129.26      135.40     70.64 o 
 -10   3   1      827.88      722.67    104.02 o 
  -9   3   1      171.55      104.46     71.58 o 
  -8   3   1      991.43      803.26     93.86 o 
  -7   3   1      499.54      479.53     55.61 o 
  -6   3   1      576.37      554.72     43.86 o 
  -5   3   1     3511.22     3172.07    113.66 o 
  -4   3   1      994.25      987.56     52.06 o 
  -3   3   1     2508.80     2408.69     85.66 o 
  -2   3   1      926.32     1047.36     46.26 o 
  -1   3   1     4330.53     4106.86    127.20 o 
   0   3   1     2587.46     2417.87     77.23 o 
   1   3   1    21917.43    22107.78    629.16 o 
   2   3   1      372.06      381.70     21.53 o 
   3   3   1     5051.35     4986.22    151.73 o 
   4   3   1     1832.55     2106.58     74.07 o 
   5   3   1      152.49      153.92     18.07 o 
   6   3   1      738.33      796.26     58.83 o 
   7   3   1      265.16      221.29     34.95 o 
   8   3   1      445.78      370.02     49.33 o 
   9   3   1      822.05      847.35     76.64 o 
  10   3   1     2563.52     2541.67    147.42 o 
  11   3   1        4.73       12.32     44.31 o 
  12   3   1      256.95      144.72     56.65 o 
  13   3   1       46.62      112.64     58.67 o 
 -10   4   1      197.78       95.54     61.01 o 
  -9   4   1     1972.09     1710.73    154.74 o 
  -8   4   1      500.43      355.73     69.20 o 
  -7   4   1      703.57      556.43     78.05 o 
  -6   4   1       14.51       32.87     27.25 o 
  -5   4   1      533.02      500.32     41.32 o 
  -4   4   1     6760.44     6207.97    198.62 o 
  -3   4   1       35.33       42.94     15.98 o 
  -2   4   1      608.05      555.00     34.09 o 
  -1   4   1      900.52      816.16     38.68 o 
   0   4   1     2530.42     2257.76     75.05 o 
   1   4   1     9601.16     9032.59    264.40 o 
   2   4   1      730.69      854.85     36.32 o 
   3   4   1      378.13      335.25     23.55 o 
   4   4   1     1579.88     1721.28     64.42 o 
   5   4   1     1990.20     1924.25     73.38 o 
   6   4   1      677.03      716.00     43.86 o 
   7   4   1       88.74       54.58     26.99 o 
   8   4   1      163.64      127.78     51.21 o 
   9   4   1     5125.01     4946.18    208.82 o 
  10   4   1       55.79       88.59     41.93 o 
  11   4   1        2.47       12.32     41.55 o 
  12   4   1      278.60      341.87    113.27 o 
  13   4   1       68.25       44.79     70.00 o 
 -10   5   1      174.24      181.57     73.23 o 
  -9   5   1      583.55      585.01     95.63 o 
  -8   5   1      433.56      473.42     77.88 o 
  -7   5   1     1677.02     1603.79    204.68 o 
  -6   5   1       61.91       44.16     35.90 o 
  -5   5   1     1062.89     1021.74     74.22 o 
  -4   5   1      382.26      448.79     38.91 o 
  -3   5   1     6235.55     6057.42    193.57 o 
  -2   5   1     2402.49     2277.92     90.21 o 
  -1   5   1      556.36      521.54     32.99 o 
   0   5   1     4311.10     3796.62    121.25 o 
   1   5   1      277.00      298.76     32.34 o 
   2   5   1    17895.75    17053.38    492.83 o 
   3   5   1     4542.06     5113.14    158.63 o 
   4   5   1      437.06      663.03     37.85 o 
   5   5   1     9491.20     9996.97    301.08 o 
   6   5   1     2399.05     2254.45     86.84 o 
   7   5   1     4170.42     4113.74    162.80 o 
   8   5   1      125.24      195.03     38.23 o 
   9   5   1     4691.13     4624.94    198.85 o 
  10   5   1        0.89       33.77     36.95 o 
  11   5   1      433.45      524.32     85.97 o 
  12   5   1      697.80      720.05     87.41 o 
  13   5   1       39.34       53.08     54.55 o 
  -9   6   1       71.57      102.31     70.04 o 
  -8   6   1      471.40      432.88     80.24 o 
  -7   6   1      535.78      507.99     80.23 o 
  -6   6   1       42.30       31.00     29.27 o 
  -5   6   1      925.04      904.58     72.86 o 
  -4   6   1      369.16      368.24     68.99 o 
  -3   6   1     2370.05     2197.60     93.08 o 
  -2   6   1       36.17       44.53     19.05 o 
  -1   6   1      853.45      796.91     48.62 o 
   0   6   1      948.77     1012.71     47.63 o 
   1   6   1     5016.26     4278.99    136.33 o 
   2   6   1     3342.53     3022.92    101.49 o 
   3   6   1     5407.61     5183.43    163.20 o 
   4   6   1     1556.82     1509.22     73.23 o 
   5   6   1      790.30      925.60     58.27 o 
   6   6   1     3299.72     3190.37    113.60 o 
   7   6   1     2619.46     2739.40    105.16 o 
   8   6   1     6672.79     6500.71    253.74 o 
   9   6   1      152.00       99.52     47.99 o 
  10   6   1     3240.58     3293.48    173.58 o 
  11   6   1     2429.33     2426.44    154.86 o 
  12   6   1       49.85       18.30     46.66 o 
  13   6   1      430.45      450.38     77.04 o 
  -8   7   1      222.67      279.13     71.55 o 
  -7   7   1      224.20      284.85     69.77 o 
  -6   7   1      308.77      291.28     48.49 o 
  -5   7   1      184.66      262.79     44.22 o 
  -4   7   1      374.14      315.34     45.26 o 
  -3   7   1      978.01     1114.04     87.94 o 
  -2   7   1       84.92      113.40     31.24 o 
  -1   7   1      172.59      226.73     25.82 o 
   0   7   1       39.37       19.75     14.50 o 
   1   7   1        9.22       29.79     12.79 o 
   2   7   1       76.46       79.59     15.13 o 
   3   7   1      570.18      483.55     32.82 o 
   4   7   1     2556.05     2555.12     92.46 o 
   5   7   1      249.56      214.74     25.67 o 
   6   7   1       89.01       92.64     22.44 o 
   7   7   1        0.83       14.11     18.80 o 
   8   7   1     1350.73     1381.64     96.72 o 
   9   7   1     1205.53     1254.30     93.89 o 
  10   7   1     1647.55     1524.44    111.74 o 
  11   7   1       17.95        1.74     42.36 o 
  12   7   1      306.22      368.74     67.43 o 
  13   7   1       46.98       -5.83     63.78 o 
  -8   8   1      304.62      350.97     86.74 o 
  -7   8   1      505.90      461.68     82.89 o 
  -6   8   1      285.95      398.88     58.63 o 
  -5   8   1       29.89       60.02     52.37 o 
  -4   8   1       50.56       12.79     30.37 o 
  -3   8   1      192.11      187.16     38.41 o 
  -2   8   1      853.53      927.89     71.72 o 
  -1   8   1       97.20       75.24     30.01 o 
   0   8   1       65.79       61.77     17.90 o 
   1   8   1      101.09      147.60     21.36 o 
   2   8   1     3942.77     4104.03    137.63 o 
   3   8   1     2400.45     2481.38     92.39 o 
   4   8   1       25.80       33.27     20.20 o 
   5   8   1     1867.27     1942.23    135.91 o 
   6   8   1     2293.00     2419.24     97.55 o 
   7   8   1      985.31     1047.35     62.91 o 
   8   8   1       38.50       19.33     29.51 o 
   9   8   1       25.07       90.62     46.46 o 
  10   8   1      312.18      320.78     55.34 o 
  11   8   1      461.21      420.96     84.85 o 
  12   8   1        5.37      -47.19     49.79 o 
  13   8   1        1.02       50.97     94.92 o 
  -7   9   1       49.67       69.67    133.46 o 
  -6   9   1      161.83      214.03     67.20 o 
  -5   9   1     1076.62     1188.07     97.52 o 
  -4   9   1       22.35        7.63     32.22 o 
  -3   9   1     1186.43     1285.51     94.87 o 
  -2   9   1      361.93      337.92     46.50 o 
  -1   9   1     2812.86     2646.91    128.41 o 
   0   9   1       21.11       24.65     21.68 o 
   1   9   1     2138.09     2172.48     88.24 o 
   2   9   1     2648.94     2660.01    106.03 o 
   3   9   1       16.56        7.20     18.12 o 
   4   9   1     3040.81     2904.35    150.16 o 
   5   9   1      260.85      227.08     28.00 o 
   6   9   1     2342.55     2576.32    102.42 o 
   7   9   1     1761.20     1973.48     90.32 o 
   8   9   1     2109.09     2166.68    141.12 o 
   9   9   1      263.37      301.34     65.40 o 
  10   9   1     2517.80     2410.99    191.98 o 
  11   9   1        5.13       63.30     51.73 o 
  12   9   1       15.67       10.23     54.45 o 
  13   9   1      258.56      486.20     98.16 o 
  -6  10   1      411.74      346.31     89.00 o 
  -5  10   1      456.92      510.54     72.31 o 
  -4  10   1      659.47      749.13     78.69 o 
  -3  10   1      134.52      160.89     43.17 o 
  -2  10   1     4479.53     4395.65    188.28 o 
  -1  10   1     1692.51     1647.21    104.86 o 
   0  10   1      801.31      820.18     95.86 o 
   1  10   1      800.02      797.36     77.27 o 
   2  10   1       21.81       65.70     20.86 o 
   3  10   1     4226.60     4025.79    179.44 o 
   4  10   1      450.53      445.29     37.23 o 
   5  10   1     2484.51     2342.60    125.15 o 
   6  10   1     1538.06     1574.51    102.17 o 
   7  10   1       56.63       64.53     31.36 o 
   8  10   1     5634.49     5085.68    217.81 o 
   9  10   1       80.11      104.78     49.78 o 
  10  10   1     3295.96     3058.53    221.15 o 
  11  10   1       28.31       28.42     51.33 o 
  12  10   1     1212.00     1099.12    136.28 o 
  -5  11   1       10.52       -6.52     46.84 o 
  -4  11   1       59.99       92.01     48.66 o 
  -3  11   1      249.37      268.17     52.57 o 
  -2  11   1      837.16      791.68     76.29 o 
  -1  11   1        3.72        4.75     35.09 o 
   0  11   1      766.76      836.31     97.71 o 
   1  11   1        0.16        7.48     26.17 o 
   2  11   1     1976.17     1873.58    103.27 o 
   3  11   1     1307.58     1403.59    111.94 o 
   4  11   1      145.35      130.79     33.58 o 
   5  11   1      432.16      395.23     50.23 o 
   6  11   1     1884.29     1918.08    116.95 o 
   7  11   1      680.80      722.16     71.43 o 
   8  11   1     1038.91     1031.76     87.77 o 
   9  11   1      804.85      736.18    224.91 o 
  10  11   1      173.56      269.88    129.60 o 
  11  11   1      509.04      588.32     97.93 o 
  12  11   1     1112.61     1155.93    137.06 o 
  -4  12   1      171.44      140.30     54.35 o 
  -3  12   1        4.47        0.09     65.14 o 
  -2  12   1       67.32      126.95     45.57 o 
  -1  12   1      222.52      236.73     64.22 o 
   0  12   1        0.74       46.42     40.09 o 
   1  12   1        1.18       51.15     44.40 o 
   2  12   1      137.82      141.14     45.73 o 
   3  12   1       65.62      100.38     42.07 o 
   4  12   1      208.06      212.77     40.53 o 
   5  12   1       90.74      112.74     34.05 o 
   6  12   1        9.82       19.31     30.03 o 
   7  12   1       12.53       24.03     30.06 o 
   8  12   1      565.94      581.12     69.03 o 
   9  12   1      912.99      763.38    104.82 o 
  10  12   1      210.86      219.28     63.75 o 
  11  12   1       20.50       19.05     55.99 o 
  12  12   1      248.36      254.82     98.95 o 
  -3  13   1      254.12      298.52     75.44 o 
  -2  13   1      429.50      451.65     85.55 o 
  -1  13   1      333.11      491.29    212.39 o 
   0  13   1       39.76      -12.01     44.71 o 
   1  13   1        2.12      -19.06     42.15 o 
   2  13   1        0.28       23.45     43.43 o 
   3  13   1      135.80      190.85     59.27 o 
   4  13   1      128.48      134.37     54.02 o 
   5  13   1        4.54       18.48     55.90 o 
   6  13   1        0.37       58.50     40.81 o 
   7  13   1      167.10      120.03     39.23 o 
   8  13   1      453.76      466.37     65.04 o 
   9  13   1       11.98        7.32     48.01 o 
  10  13   1      152.80      210.45     85.17 o 
  11  13   1      503.88      434.44     86.87 o 
  -1  14   1      186.50      225.24     66.74 o 
   0  14   1     1190.54     1244.36    140.63 o 
   1  14   1      252.43      244.95     71.33 o 
   2  14   1      474.19      437.74     82.71 o 
   3  14   1      989.52     1311.18    140.77 o 
   4  14   1      440.03      516.32     86.63 o 
   5  14   1      913.58      843.87    108.14 o 
   6  14   1      167.55      107.87     90.40 o 
   7  14   1      527.45      407.65    132.27 o 
   8  14   1      168.74      215.97     49.77 o 
   9  14   1      277.07      341.10     77.06 o 
  10  14   1      118.13      160.31     63.32 o 
   0  15   1      340.86      191.39     92.88 o 
   1  15   1      255.42      335.14     81.24 o 
   2  15   1      750.71      836.22    388.99 o 
   3  15   1      119.70      136.80     63.06 o 
   4  15   1     2188.27     2650.82    306.00 o 
   5  15   1       18.27      -19.64     49.53 o 
   6  15   1      626.36      542.78     94.84 o 
   7  15   1       73.59       45.19     56.14 o 
   8  15   1      280.79      384.80     80.91 o 
   9  15   1     1437.37     1353.67    173.75 o 
   4  16   1      477.76      693.19    162.95 o 
   5  16   1      154.25      133.72     73.29 o 
   6  16   1      159.48      246.09    152.45 o 
  -8 -15   2      469.74      479.75    128.38 o 
  -7 -15   2      182.29      261.10    165.21 o 
  -6 -15   2      745.89      728.71    105.50 o 
  -5 -15   2     1357.05     1703.40    231.96 o 
  -4 -15   2       46.36       41.35     54.57 o 
  -3 -15   2      418.91      625.19    103.48 o 
  -2 -15   2       77.75       85.22     60.04 o 
  -1 -15   2      920.53     1208.24    151.65 o 
  -9 -14   2      258.83      378.60     76.95 o 
  -8 -14   2      985.33     1045.46    324.46 o 
  -7 -14   2        5.20       91.09    106.06 o 
  -6 -14   2     1575.61     1867.56    231.30 o 
  -5 -14   2       60.52      111.52     62.76 o 
  -4 -14   2      757.99      582.74     92.90 o 
  -3 -14   2     1007.38     1088.84    178.96 o 
  -2 -14   2      143.19      237.70     63.62 o 
  -1 -14   2      837.64      786.67    136.52 o 
   0 -14   2      962.91     1002.46    124.91 o 
   1 -14   2      367.57      526.38    152.92 o 
 -10 -13   2       14.32        8.96    134.86 o 
  -9 -13   2      630.01      522.68     88.70 o 
  -8 -13   2      309.73      260.16     62.18 o 
  -7 -13   2      423.44      341.03     58.70 o 
  -6 -13   2        1.13       46.91     46.94 o 
  -5 -13   2      450.71      417.79    128.69 o 
  -4 -13   2      298.90      385.44     86.68 o 
  -3 -13   2      564.90      488.06     83.12 o 
  -2 -13   2       45.14       72.53     62.35 o 
  -1 -13   2        9.45       15.03     44.24 o 
   0 -13   2     1769.13     1789.46    139.65 o 
   1 -13   2      229.05      354.99     78.48 o 
   2 -13   2      280.99      275.77     61.83 o 
   3 -13   2      107.58      238.04     62.20 o 
 -11 -12   2       33.65       71.08     59.19 o 
 -10 -12   2        0.29        2.12     50.24 o 
  -9 -12   2        7.52       89.16     50.06 o 
  -8 -12   2      150.23      132.19     53.49 o 
  -7 -12   2      131.78      170.26     42.21 o 
  -6 -12   2       71.51       98.19     37.01 o 
  -5 -12   2       43.27       37.80     34.01 o 
  -4 -12   2       71.08       85.32     43.50 o 
  -3 -12   2       48.90      -11.26     29.85 o 
  -2 -12   2       28.71       28.79     51.34 o 
  -1 -12   2      172.85      211.66     43.51 o 
   0 -12   2        0.27      -34.89     33.63 o 
   1 -12   2      465.83      468.87     83.65 o 
   2 -12   2        0.53       19.51     50.84 o 
   3 -12   2        0.57       52.18     42.15 o 
   4 -12   2      144.51      236.10     74.20 o 
 -12 -11   2      800.93      357.36     92.79 o 
 -11 -11   2      683.87      624.09    100.96 o 
 -10 -11   2       85.97       -9.04     47.00 o 
  -9 -11   2      106.48      120.11     54.46 o 
  -8 -11   2     2355.98     2397.92    180.86 o 
  -7 -11   2      286.65      333.18     62.14 o 
  -6 -11   2      228.01      223.77     71.27 o 
  -5 -11   2      509.38      513.10     44.89 o 
  -4 -11   2      791.52      745.99     56.02 o 
  -3 -11   2      843.31     1018.97     78.06 o 
  -2 -11   2       11.62       41.85     30.00 o 
  -1 -11   2      205.47      288.58     46.03 o 
   0 -11   2      951.45     1203.89     90.99 o 
   1 -11   2      296.97      322.92     77.42 o 
   2 -11   2       51.73       23.04     54.44 o 
   3 -11   2       11.97       27.66     39.84 o 
   4 -11   2       58.84       85.35     45.55 o 
   5 -11   2      347.92      427.62     85.02 o 
 -12 -10   2      739.25      949.13    225.57 o 
 -11 -10   2     1407.13     1700.69    171.74 o 
 -10 -10   2       87.93      -14.21     43.92 o 
  -9 -10   2     2746.43     2863.09    157.14 o 
  -8 -10   2      972.02      949.90     81.78 o 
  -7 -10   2     2123.96     2087.22    101.52 o 
  -6 -10   2     1063.53     1142.22     71.25 o 
  -5 -10   2     3523.82     3427.15    178.11 o 
  -4 -10   2     2928.65     2840.15    111.19 o 
  -3 -10   2        5.11       56.72     21.22 o 
  -2 -10   2     1377.63     1341.43    103.55 o 
  -1 -10   2      384.93      373.36     48.11 o 
   0 -10   2     3812.07     3748.66    179.87 o 
   1 -10   2      428.27      505.19     81.33 o 
   2 -10   2     1338.23     1314.29     97.01 o 
   3 -10   2      544.85      506.00    152.25 o 
   4 -10   2        5.61       21.28     36.94 o 
   5 -10   2     1201.68     1411.79    115.09 o 
   6 -10   2      146.34      290.52     62.23 o 
 -12  -9   2     1154.29     1085.98    226.56 o 
 -11  -9   2      134.08      187.15     55.33 o 
 -10  -9   2      189.90      140.09     48.56 o 
  -9  -9   2       78.37       98.14     47.91 o 
  -8  -9   2      791.37      965.99    138.66 o 
  -7  -9   2     2291.41     2480.26    110.85 o 
  -6  -9   2      246.99      256.11     45.80 o 
  -5  -9   2     3506.54     3373.69    138.33 o 
  -4  -9   2       38.18       62.13     20.59 o 
  -3  -9   2     1863.83     1777.86    101.81 o 
  -2  -9   2     3212.07     2971.58    109.32 o 
  -1  -9   2     1020.90      937.54     68.97 o 
   0  -9   2     1108.53     1094.82     90.52 o 
   1  -9   2     1658.40     1621.27     99.32 o 
   2  -9   2     4584.99     4603.12    201.35 o 
   3  -9   2      264.25      388.86     67.27 o 
   4  -9   2      263.35      326.95     51.72 o 
   5  -9   2      245.99      348.63     55.94 o 
   6  -9   2     1566.08     1776.05    127.88 o 
   7  -9   2      555.92      516.92     93.32 o 
 -12  -8   2     1018.98     1255.01    118.03 o 
 -11  -8   2        6.72       -2.69     44.60 o 
 -10  -8   2      313.15      243.68     55.89 o 
  -9  -8   2       87.32       47.04     37.03 o 
  -8  -8   2      629.82      683.77     95.73 o 
  -7  -8   2      319.73      330.27     39.02 o 
  -6  -8   2      869.49     1008.82     77.85 o 
  -5  -8   2      119.49      117.25     23.69 o 
  -4  -8   2       85.83      130.05     27.26 o 
  -3  -8   2      512.16      540.96     41.31 o 
  -2  -8   2      172.83      195.23     25.37 o 
  -1  -8   2     2002.30     2007.84     90.63 o 
   0  -8   2      334.53      318.88     39.22 o 
   1  -8   2      818.71      755.77     90.76 o 
   2  -8   2      154.75      157.61     35.04 o 
   3  -8   2      296.10      338.86     59.67 o 
   4  -8   2      664.03      624.88     63.94 o 
   5  -8   2      208.65      174.39     95.15 o 
   6  -8   2     1950.28     2027.68    157.53 o 
   7  -8   2       20.20      -14.17     48.79 o 
   8  -8   2      415.39      507.92     92.85 o 
 -13  -7   2      116.43      157.05     70.07 o 
 -12  -7   2        1.09       74.96     55.95 o 
 -11  -7   2     1063.75      907.74     94.35 o 
 -10  -7   2        5.43        9.85     37.53 o 
  -9  -7   2      256.56      316.60     54.33 o 
  -8  -7   2     1558.67     1450.47    100.24 o 
  -7  -7   2     1169.79     1335.53     73.90 o 
  -6  -7   2     1460.23     1663.43     80.37 o 
  -5  -7   2      106.02      116.28     24.75 o 
  -4  -7   2       18.90       30.83     24.09 o 
  -3  -7   2       44.21       60.39     19.80 o 
  -2  -7   2      266.10      333.48     40.32 o 
  -1  -7   2     1800.77     1824.14     73.36 o 
   0  -7   2      322.92      322.71     25.36 o 
   1  -7   2       88.01       72.44     23.40 o 
   2  -7   2      838.49      807.62     62.95 o 
   3  -7   2        1.29        8.99     23.57 o 
   4  -7   2      179.30      220.98     38.67 o 
   5  -7   2      142.00      160.49     53.45 o 
   6  -7   2       42.88      109.71     37.38 o 
   7  -7   2      519.35      560.03    138.69 o 
   8  -7   2        0.03       -7.69     47.66 o 
   9  -7   2      137.35       89.32     98.98 o 
 -13  -6   2        0.22       75.35     61.63 o 
 -12  -6   2     1161.03     1249.77    117.86 o 
 -11  -6   2      106.98      232.60     61.29 o 
 -10  -6   2     2184.47     2015.83    138.07 o 
  -9  -6   2       11.04       42.95     36.45 o 
  -8  -6   2      615.75      595.94     90.97 o 
  -7  -6   2     4497.75     4367.61    182.59 o 
  -6  -6   2      231.32      247.16     30.27 o 
  -5  -6   2     4179.35     4270.62    145.46 o 
  -4  -6   2     1908.53     2134.94     82.24 o 
  -3  -6   2     1547.99     1583.87     68.13 o 
  -2  -6   2     3194.48     3052.80    105.43 o 
  -1  -6   2      130.90      110.49     17.92 o 
   0  -6   2      395.61      298.51     22.42 o 
   1  -6   2     5093.14     5285.21    197.85 o 
   2  -6   2     2194.78     2205.90    100.21 o 
   3  -6   2       21.21       30.53     29.21 o 
   4  -6   2       56.77       44.17     25.96 o 
   5  -6   2       73.79       74.21     28.78 o 
   6  -6   2      908.88      815.84     73.98 o 
   7  -6   2      130.65      100.27     49.38 o 
   8  -6   2       81.68       65.39     58.21 o 
   9  -6   2       25.04       91.25     56.48 o 
 -13  -5   2       74.98      226.04     70.44 o 
 -12  -5   2      675.93      716.42    144.18 o 
 -11  -5   2     1864.41     1919.12    139.45 o 
 -10  -5   2     1982.96     2135.12    139.76 o 
  -9  -5   2      712.37      621.24     69.15 o 
  -8  -5   2     4709.26     4916.72    207.12 o 
  -7  -5   2      196.97      134.63     35.16 o 
  -6  -5   2     2985.58     3022.17    110.04 o 
  -5  -5   2     1719.19     1767.77    114.84 o 
  -4  -5   2     4718.90     4974.22    161.14 o 
  -3  -5   2     1818.51     1694.13     66.17 o 
  -2  -5   2     1674.57     1793.43     78.57 o 
  -1  -5   2     4049.59     3558.78    116.22 o 
   0  -5   2      672.73      627.54     44.81 o 
   1  -5   2     4516.04     3826.00    155.42 o 
   2  -5   2       25.75       45.98     25.83 o 
   3  -5   2     3106.24     2817.62    119.03 o 
   4  -5   2     4155.54     3942.96    281.69 o 
   5  -5   2       39.84       35.72     23.66 o 
   6  -5   2     1015.42     1018.63    103.77 o 
   7  -5   2      297.45      333.89     63.14 o 
   8  -5   2     1533.08     1502.19    145.45 o 
   9  -5   2      102.75       43.35     51.31 o 
  10  -5   2      254.50      232.40     70.37 o 
 -12  -4   2        9.10      -20.91     44.65 o 
 -11  -4   2     2991.90     2849.00    250.57 o 
 -10  -4   2      354.91      427.32     84.06 o 
  -9  -4   2      277.48      248.12    175.65 o 
  -8  -4   2     1012.48     1117.89    147.29 o 
  -7  -4   2      193.09      179.46     36.53 o 
  -6  -4   2     8297.70     9037.44    329.54 o 
  -5  -4   2      847.45      899.87     48.46 o 
  -4  -4   2      673.87      579.83     37.36 o 
  -3  -4   2     2110.09     2309.85     82.09 o 
  -2  -4   2     7304.32     7513.37    225.63 o 
  -1  -4   2    13684.07    13725.64    398.74 o 
   0  -4   2     1857.81     1536.35     56.02 o 
   1  -4   2     4454.73     3974.36    147.26 o 
   2  -4   2     5058.31     4696.81    172.66 o 
   3  -4   2     7243.19     6881.01    246.80 o 
   4  -4   2      919.91      871.37     74.99 o 
   5  -4   2     2045.58     1948.63     81.14 o 
   6  -4   2     1090.10     1100.32     77.36 o 
   7  -4   2     1964.53     1776.38    199.74 o 
   8  -4   2     2228.79     1659.50    178.80 o 
   9  -4   2      340.63      205.08     61.73 o 
  10  -4   2      443.02      366.00     81.95 o 
 -12  -3   2        0.40       35.73     65.59 o 
 -11  -3   2      651.85      659.36     88.99 o 
 -10  -3   2      503.01      465.79     72.68 o 
  -9  -3   2       37.39       46.49     33.85 o 
  -8  -3   2       67.10       97.11     32.52 o 
  -7  -3   2       52.38       15.59     39.55 o 
  -6  -3   2      425.22      506.83     50.32 o 
  -5  -3   2     4914.52     5129.65    380.19 o 
  -4  -3   2       24.22       39.78     14.06 o 
  -3  -3   2      415.77      494.98     30.85 o 
  -2  -3   2     2410.15     2599.02     86.20 o 
  -1  -3   2      727.73      792.94     35.49 o 
   0  -3   2      585.96      548.53     27.63 o 
   1  -3   2      305.75      287.85     26.41 o 
   2  -3   2     4231.98     3648.26    162.94 o 
   3  -3   2      106.77      112.76     23.61 o 
   4  -3   2      961.79      921.51     46.74 o 
   5  -3   2     1377.26     1340.94     84.49 o 
   6  -3   2     1042.16     1040.33     58.14 o 
   7  -3   2     2286.56     1975.15    108.84 o 
   8  -3   2       53.63       82.34     54.41 o 
   9  -3   2      677.44      683.11     93.57 o 
  10  -3   2        8.91       39.08    115.24 o 
  11  -3   2      654.07      642.11    107.62 o 
 -12  -2   2       59.19      112.20     51.31 o 
 -11  -2   2        0.46       15.57     42.30 o 
 -10  -2   2     1678.91     1676.48    123.59 o 
  -9  -2   2        2.35       19.71     32.06 o 
  -8  -2   2      175.81      171.66     51.56 o 
  -7  -2   2      349.46      289.89     42.08 o 
  -6  -2   2     1124.87     1304.81     82.18 o 
  -5  -2   2     3977.05     4257.11    166.46 o 
  -4  -2   2     1188.33     1340.01     70.53 o 
  -3  -2   2     1846.21     2048.50     71.04 o 
  -2  -2   2     2771.22     3388.14    106.51 o 
  -1  -2   2     2632.03     3116.54     97.03 o 
   0  -2   2      464.05      451.91     22.57 o 
   1  -2   2      596.71      608.76     22.12 o 
   2  -2   2     1393.93     1531.45     54.07 o 
   3  -2   2     1715.24     1599.15     58.64 o 
   4  -2   2     4165.49     4058.75    131.59 o 
   5  -2   2     1614.64     1700.78     71.11 o 
   6  -2   2      120.72      125.17     21.70 o 
   7  -2   2     1016.62     1078.49     61.39 o 
   8  -2   2     1368.93     1470.62    134.55 o 
   9  -2   2       55.84      139.94     51.68 o 
  10  -2   2        8.58       94.08     51.10 o 
  11  -2   2        0.07       34.43     58.41 o 
 -12  -1   2       11.25        2.87     50.00 o 
 -11  -1   2     2249.64     1841.30    136.64 o 
 -10  -1   2      128.20      125.00     52.24 o 
  -9  -1   2     1754.91     1737.21    119.00 o 
  -8  -1   2      228.58      236.15    104.61 o 
  -7  -1   2      869.64      925.90     74.37 o 
  -6  -1   2     3098.15     3264.30    139.78 o 
  -5  -1   2      111.20      112.83     25.66 o 
  -4  -1   2     3944.31     4003.28    153.93 o 
  -3  -1   2       58.37       75.15     11.58 o 
  -2  -1   2      341.42      397.97     22.53 o 
  -1  -1   2     1001.57     1212.41     41.49 o 
   0  -1   2     2435.22     2357.20     71.94 o 
   1  -1   2      898.75      747.89     33.39 o 
   2  -1   2     9480.59     9571.50    278.38 o 
   3  -1   2     7322.67     7219.52    254.10 o 
   4  -1   2       41.81       52.19     12.97 o 
   5  -1   2       33.02       28.69     14.58 o 
   6  -1   2      764.49      864.54     49.20 o 
   7  -1   2      905.19      884.08     59.91 o 
   8  -1   2      290.60      306.05     87.61 o 
   9  -1   2      610.77      528.71     63.26 o 
  10  -1   2      115.93       88.95     63.39 o 
  11  -1   2      105.88      131.87     66.00 o 
  12  -1   2      176.04      327.03     85.12 o 
 -12   0   2      187.28      169.70     72.68 o 
 -11   0   2      874.72      849.79    191.47 o 
 -10   0   2     1783.80     1517.99    118.13 o 
  -9   0   2     3951.72     4197.60    190.56 o 
  -8   0   2      421.05      423.60     54.68 o 
  -7   0   2     2346.12     2422.23    127.22 o 
  -6   0   2      955.43      901.50     68.97 o 
  -5   0   2     6685.56     6752.61    217.60 o 
  -4   0   2    16621.15    18723.06    755.83 o 
  -3   0   2       94.90      203.11     17.37 o 
  -2   0   2      416.17      409.99     23.08 o 
  -1   0   2      523.74      681.98     26.84 o 
   0   0   2    34610.81    39654.42   1529.44 o 
   1   0   2      226.02      260.90     13.57 o 
   2   0   2      298.86      250.33     17.60 o 
   3   0   2       63.65       33.40     11.03 o 
   4   0   2     2108.93     2011.98     71.19 o 
   5   0   2     2766.61     2733.33     94.75 o 
   6   0   2        8.44        2.02     18.06 o 
   7   0   2     1789.23     1586.56     73.03 o 
   8   0   2       58.34       55.28     45.07 o 
   9   0   2     3518.54     3474.39    199.78 o 
  10   0   2       39.62       51.69     38.42 o 
  11   0   2      400.88      365.39    133.48 o 
  12   0   2       46.18       75.19     89.80 o 
 -11   1   2        0.87       66.53     65.26 o 
 -10   1   2     1038.35     1100.44     99.90 o 
  -9   1   2      244.09      275.70     53.41 o 
  -8   1   2     2459.78     2484.50    137.55 o 
  -7   1   2      359.15      299.15     46.24 o 
  -6   1   2      315.74      352.86     34.70 o 
  -5   1   2    10571.40    11185.70    336.95 o 
  -4   1   2       79.37       86.21     15.71 o 
  -3   1   2    15468.15    16237.49    470.65 o 
  -2   1   2      723.46      783.08     35.06 o 
  -1   1   2    41752.59    46533.48   1553.05 o 
   0   1   2     3064.16     3106.56    106.76 o 
   1   1   2     9879.77     8888.21    292.98 o 
   2   1   2    14078.43    14174.40    479.11 o 
   3   1   2     2221.27     2312.03     80.19 o 
   4   1   2    15415.43    16475.20    476.78 o 
   5   1   2     1023.88     1039.47     56.36 o 
   6   1   2     1290.10     1274.69     58.11 o 
   7   1   2      566.30      572.23     53.42 o 
   8   1   2     7494.03     7153.14    346.35 o 
   9   1   2      558.43      566.04     63.12 o 
  10   1   2      836.18      888.00    127.25 o 
  11   1   2     1076.69     1213.05    104.05 o 
  12   1   2       17.19       57.38     48.40 o 
 -11   2   2       13.91       44.36     62.78 o 
 -10   2   2      375.79      375.80     83.85 o 
  -9   2   2       18.34      108.21     40.12 o 
  -8   2   2      127.42      125.61     38.39 o 
  -7   2   2      252.06      232.44     41.15 o 
  -6   2   2      686.09      729.92     48.30 o 
  -5   2   2      134.34      117.71     22.01 o 
  -4   2   2      480.51      435.76     33.11 o 
  -3   2   2        1.54       -6.83     11.23 o 
  -2   2   2        1.91       10.25     10.62 o 
  -1   2   2     6089.81     6358.21    188.27 o 
   0   2   2      935.25      827.85     31.62 o 
   1   2   2     8664.20     8229.16    282.25 o 
   2   2   2    15652.61    14773.03    422.09 o 
   3   2   2      690.83      666.84     33.95 o 
   4   2   2     1883.26     1869.87     66.23 o 
   5   2   2      594.31      581.50     33.76 o 
   6   2   2      543.05      656.48     52.12 o 
   7   2   2      618.36      632.75     55.87 o 
   8   2   2      833.35      810.77     69.44 o 
   9   2   2     1349.82     1242.09     92.73 o 
  10   2   2     1686.92     1814.18    122.47 o 
  11   2   2        0.12       27.46     40.46 o 
  12   2   2       48.41      102.22     47.86 o 
  13   2   2      193.43      206.02     59.61 o 
 -11   3   2      314.72      287.47     87.89 o 
 -10   3   2        3.61       41.09     55.80 o 
  -9   3   2     1129.59     1026.04    196.55 o 
  -8   3   2      382.88      317.06     51.45 o 
  -7   3   2        7.98       57.41     31.93 o 
  -6   3   2       83.30       74.29     23.90 o 
  -5   3   2      133.02      118.19     23.43 o 
  -4   3   2     3061.65     2894.88    103.50 o 
  -3   3   2     5427.46     6040.04    189.27 o 
  -2   3   2        1.20        1.37     11.26 o 
  -1   3   2    12109.30    11716.69    341.54 o 
   0   3   2      595.92      584.90     33.57 o 
   1   3   2     7075.09     6728.77    196.80 o 
   2   3   2       21.17       15.85     10.76 o 
   3   3   2     2369.93     2410.61     79.30 o 
   4   3   2     3898.91     4131.11    130.69 o 
   5   3   2     2179.25     2513.66     87.17 o 
   6   3   2      629.89      790.42     51.10 o 
   7   3   2      138.96      141.29     29.14 o 
   8   3   2       22.97       55.73     27.58 o 
   9   3   2     2457.00     2590.61    143.69 o 
  10   3   2      434.57      483.56     63.01 o 
  11   3   2       77.87       88.47     60.83 o 
  12   3   2      236.32      218.46     57.28 o 
  13   3   2      592.54      491.59     93.11 o 
 -10   4   2     1061.04     1036.59    125.70 o 
  -9   4   2        2.29       54.93     55.60 o 
  -8   4   2     2200.29     1973.92    158.27 o 
  -7   4   2      887.20      767.66     89.88 o 
  -6   4   2      922.70      798.42     56.79 o 
  -5   4   2     2443.19     2409.08    168.38 o 
  -4   4   2      321.50      367.21     34.96 o 
  -3   4   2     5758.09     5500.15    176.38 o 
  -2   4   2      701.61      663.13     39.21 o 
  -1   4   2     3011.07     2616.94     88.39 o 
   0   4   2        1.85        6.45      9.81 o 
   1   4   2     6044.51     5624.91    168.90 o 
   2   4   2    18797.76    18881.73    540.83 o 
   3   4   2      114.69      172.48     16.81 o 
   4   4   2     1981.90     1773.12     64.70 o 
   5   4   2     2091.00     2491.36     88.49 o 
   6   4   2     1561.58     1641.95     68.80 o 
   7   4   2      417.02      384.21     31.21 o 
   8   4   2     1565.45     1695.41    120.11 o 
   9   4   2      719.29      772.52     76.90 o 
  10   4   2      466.68      539.11     66.70 o 
  11   4   2      194.68      103.41     53.77 o 
  12   4   2       75.63       64.71     49.60 o 
  13   4   2      423.23      287.60     86.83 o 
 -10   5   2      131.72      251.11     75.07 o 
  -9   5   2     1107.40     1046.43    121.99 o 
  -8   5   2     1241.95     1264.44    205.06 o 
  -7   5   2      437.85      402.05     69.99 o 
  -6   5   2     1200.12     1208.57     84.19 o 
  -5   5   2      112.13       93.53     26.43 o 
  -4   5   2     5382.79     5286.19    176.86 o 
  -3   5   2     3821.97     3612.54    125.80 o 
  -2   5   2     2989.48     2754.15     98.27 o 
  -1   5   2      552.38      472.71     32.43 o 
   0   5   2     3627.55     3606.00    117.21 o 
   1   5   2    10397.14     9406.84    277.12 o 
   2   5   2     1041.46      992.87     40.60 o 
   3   5   2    11207.29    10867.43    408.08 o 
   4   5   2     1380.96     1404.57     57.27 o 
   5   5   2     4663.04     4878.43    156.46 o 
   6   5   2     5046.90     5138.76    167.23 o 
   7   5   2       66.74       96.19     21.00 o 
   8   5   2     3299.29     3212.33    146.50 o 
   9   5   2      367.96      431.72     58.13 o 
  10   5   2     1656.19     1681.86    115.59 o 
  11   5   2       36.85        6.62     41.60 o 
  12   5   2      172.70       61.60     47.51 o 
  13   5   2      523.77      514.69     86.40 o 
  -9   6   2      331.80      437.85     86.59 o 
  -8   6   2        5.16       31.78     51.95 o 
  -7   6   2      338.70      432.13     74.88 o 
  -6   6   2      187.49      155.28     36.48 o 
  -5   6   2       11.73       21.47     25.21 o 
  -4   6   2     2130.85     1895.82    105.03 o 
  -3   6   2      264.32      233.30     30.32 o 
  -2   6   2     4208.02     3939.78    134.22 o 
  -1   6   2     2045.72     1969.00     75.64 o 
   0   6   2     7856.14     7638.22    233.91 o 
   1   6   2      140.26      146.46     17.49 o 
   2   6   2      242.90      188.25     18.79 o 
   3   6   2     3930.76     3326.75    109.06 o 
   4   6   2    10645.39    11213.24    333.70 o 
   5   6   2     2183.35     2074.67     78.98 o 
   6   6   2      160.01      180.82     24.52 o 
   7   6   2     1381.44     1502.32     71.96 o 
   8   6   2      942.23      966.40     90.62 o 
   9   6   2     3145.62     3115.95    153.30 o 
  10   6   2      328.56      392.08     58.78 o 
  11   6   2      303.84      296.32     60.58 o 
  12   6   2      575.07      784.29     90.92 o 
  13   6   2      129.16      105.40     64.32 o 
  -8   7   2      124.60      171.20     66.63 o 
  -7   7   2      348.52      271.47     70.30 o 
  -6   7   2      780.05      814.51     99.73 o 
  -5   7   2      191.46      199.12     39.37 o 
  -4   7   2      462.47      574.65     58.78 o 
  -3   7   2      252.62      249.44     37.97 o 
  -2   7   2     1217.39     1133.44     62.35 o 
  -1   7   2       19.79       28.10     17.46 o 
   0   7   2      856.72      974.94     53.14 o 
   1   7   2       66.02       86.99     17.12 o 
   2   7   2     4679.78     4561.59    147.83 o 
   3   7   2     1681.68     1515.22     62.07 o 
   4   7   2      897.44      840.66     59.94 o 
   5   7   2      522.89      636.59     40.03 o 
   6   7   2      329.49      342.93     32.52 o 
   7   7   2      644.30      778.27     51.25 o 
   8   7   2       36.92       85.17     28.55 o 
   9   7   2      478.51      600.75     64.41 o 
  10   7   2     1361.09     1267.42    108.67 o 
  11   7   2      856.55      902.54     88.20 o 
  12   7   2      439.63      433.83    103.01 o 
  13   7   2      126.29      150.91     74.19 o 
  -8   8   2      787.75      690.82    110.73 o 
  -7   8   2        0.28        6.39     49.79 o 
  -6   8   2       36.03       74.84     50.11 o 
  -5   8   2       25.35       36.47     40.69 o 
  -4   8   2       30.59       50.41     33.11 o 
  -3   8   2     2469.76     2517.52    130.91 o 
  -2   8   2      440.91      508.53     53.88 o 
  -1   8   2       83.49      106.85     24.30 o 
   0   8   2      185.09      232.20     27.38 o 
   1   8   2      568.96      671.51     56.35 o 
   2   8   2      341.39      396.80     30.95 o 
   3   8   2      323.08      291.39     26.44 o 
   4   8   2     1402.94     1326.92     65.99 o 
   5   8   2      579.90      709.86     45.00 o 
   6   8   2      184.20      156.48     39.17 o 
   7   8   2        2.99      -15.62     18.77 o 
   8   8   2      552.71      580.27     59.12 o 
   9   8   2      122.45      156.30     69.39 o 
  10   8   2     1636.70     1477.02    144.90 o 
  11   8   2       41.34      101.18     56.07 o 
  12   8   2       21.23        2.68     52.05 o 
  13   8   2       98.06       99.70     67.37 o 
  -7   9   2     1117.45      922.62    116.93 o 
  -6   9   2      255.38      335.37     73.42 o 
  -5   9   2      452.28      460.01     64.12 o 
  -4   9   2      228.52      250.85     46.54 o 
  -3   9   2       19.56       11.00     30.35 o 
  -2   9   2     5143.07     4817.43    197.55 o 
  -1   9   2       63.59       77.52     34.12 o 
   0   9   2     1003.72     1012.36     72.48 o 
   1   9   2      128.29      119.43     26.98 o 
   2   9   2     1705.98     1733.56     74.40 o 
   3   9   2     1668.53     1598.55     99.04 o 
   4   9   2      310.86      289.78     28.10 o 
   5   9   2      815.54      757.10     46.50 o 
   6   9   2     1370.91     1471.55     70.96 o 
   7   9   2     1042.92      992.38     78.19 o 
   8   9   2      473.92      442.99     55.60 o 
   9   9   2     1032.60     1269.68    204.59 o 
  10   9   2       55.70       15.83     65.79 o 
  11   9   2     1982.35     1728.47    166.47 o 
  12   9   2        1.28        7.44     53.13 o 
  13   9   2        0.42      -68.28     88.97 o 
  -6  10   2       24.95       12.71     60.77 o 
  -5  10   2      239.47      266.70     55.36 o 
  -4  10   2       34.48       36.72     40.32 o 
  -3  10   2     1847.90     2100.25    137.36 o 
  -2  10   2      307.65      345.06     62.44 o 
  -1  10   2     1435.41     1569.03    101.15 o 
   0  10   2      237.56      220.50     54.71 o 
   1  10   2     1015.73     1072.44     76.51 o 
   2  10   2     2896.01     2876.43    122.20 o 
   3  10   2      620.72      626.85     66.81 o 
   4  10   2     2980.86     2761.48    133.34 o 
   5  10   2       71.23       79.17     29.07 o 
   6  10   2     2060.46     1936.50    113.89 o 
   7  10   2     1728.96     1720.58    109.46 o 
   8  10   2       86.99      114.01     35.22 o 
   9  10   2     1460.62     1490.70    247.67 o 
  10  10   2      134.92       60.98     50.35 o 
  11  10   2     2677.52     2878.32    223.79 o 
  12  10   2      180.05      320.64     93.30 o 
  13  10   2       65.92      183.43     79.59 o 
  -5  11   2       25.00       92.70     46.31 o 
  -4  11   2        1.66        9.73     41.84 o 
  -3  11   2      633.60      682.53     76.50 o 
  -2  11   2       70.98       73.97     37.55 o 
  -1  11   2      503.94      455.08     59.14 o 
   0  11   2       79.47       98.98     46.07 o 
   1  11   2      651.51      693.56     89.24 o 
   2  11   2      208.04      190.39     63.83 o 
   3  11   2     2289.87     2061.98    114.19 o 
   4  11   2     3364.37     3004.08    202.32 o 
   5  11   2     1185.04     1208.44     89.29 o 
   6  11   2      149.75      181.74     47.45 o 
   7  11   2       28.68       47.91     30.11 o 
   8  11   2     1019.72     1136.72     93.26 o 
   9  11   2      739.43      670.71    112.73 o 
  10  11   2      682.08      739.63    102.08 o 
  11  11   2      627.68      741.80    154.10 o 
  12  11   2      130.31      124.16    112.07 o 
  -4  12   2        6.28        3.53     45.30 o 
  -3  12   2        0.02      -30.94     57.55 o 
  -2  12   2      205.20      273.94     67.51 o 
  -1  12   2      470.83      307.00     69.31 o 
   0  12   2       31.01      107.00     45.99 o 
   1  12   2       75.45       89.67     69.59 o 
   2  12   2      306.90      201.10     54.19 o 
   3  12   2     1975.55     1798.35    224.80 o 
   4  12   2       58.57       63.95     30.49 o 
   5  12   2      640.60      615.34     65.87 o 
   6  12   2      271.93      340.62     50.39 o 
   7  12   2     1361.93     1283.10     98.90 o 
   8  12   2      279.47      314.57     53.17 o 
   9  12   2        4.32       33.56     47.27 o 
  10  12   2      365.53      286.63     69.65 o 
  11  12   2     1192.02     1073.56    354.23 o 
  12  12   2      367.00      491.08     97.59 o 
  -3  13   2       55.95      136.36     79.05 o 
  -2  13   2       66.62       58.31     57.34 o 
  -1  13   2      432.40      670.54    240.65 o 
   0  13   2       17.07      121.02     54.95 o 
   1  13   2       25.54       51.09     47.34 o 
   2  13   2        7.08      100.92     65.29 o 
   3  13   2      105.29       19.22     45.20 o 
   4  13   2      357.20      345.90     70.04 o 
   5  13   2      278.83      345.26     73.32 o 
   6  13   2       63.60      100.01     55.89 o 
   7  13   2       59.04       64.96     37.95 o 
   8  13   2      649.38      731.29     77.66 o 
   9  13   2      191.11      129.93     56.28 o 
  10  13   2      220.48       76.41     98.76 o 
  11  13   2      646.62      558.22     92.28 o 
  -1  14   2      641.20      607.41     98.54 o 
   0  14   2        0.11       -9.20     46.48 o 
   1  14   2      308.81      179.24     60.86 o 
   2  14   2       62.70       11.86     75.44 o 
   3  14   2      393.81      321.14     72.21 o 
   4  14   2     1594.99     1617.99    155.25 o 
   5  14   2       52.87       -9.19     47.38 o 
   6  14   2      249.53      457.34     85.19 o 
   7  14   2      452.11      596.50     69.23 o 
   8  14   2       77.56      148.20     59.77 o 
   9  14   2      111.42      248.13     67.71 o 
  10  14   2       88.46       70.82     70.97 o 
   1  15   2      301.32      355.09     84.84 o 
   2  15   2      400.63      367.53     90.40 o 
   3  15   2     1644.91     1854.00    252.80 o 
   4  15   2      204.77      124.26     65.82 o 
   5  15   2     1252.63     1246.20    199.27 o 
   6  15   2       15.31       43.12     58.60 o 
   7  15   2      576.22      609.21     99.72 o 
   8  15   2      863.56      526.43     99.66 o 
   9  15   2      142.96      116.60     67.37 o 
   3  16   2       28.51       83.59     78.22 o 
   4  16   2      481.52      488.87     93.89 o 
   5  16   2      843.71      911.32    125.36 o 
   6  16   2       27.34        8.09     89.00 o 
   7  16   2      420.57      400.34     87.50 o 
  -7 -15   3       92.40      166.81    103.63 o 
  -6 -15   3      519.61      539.81    130.56 o 
  -5 -15   3      365.26      364.27     84.50 o 
  -4 -15   3      427.85      346.32     80.67 o 
  -3 -15   3        8.67      137.07     70.15 o 
  -2 -15   3      374.13      482.93    173.61 o 
  -1 -15   3      108.53      289.84    115.79 o 
  -9 -14   3     1207.64     1187.88    193.65 o 
  -8 -14   3        0.69       29.05     73.09 o 
  -7 -14   3     2040.61     2659.37    271.21 o 
  -6 -14   3      256.19      220.61     62.99 o 
  -5 -14   3     1952.31     1998.42    171.16 o 
  -4 -14   3       34.66       72.82     86.57 o 
  -3 -14   3      318.04      374.00     79.77 o 
  -2 -14   3      353.06      473.26     87.95 o 
  -1 -14   3     1084.09     1148.25    205.89 o 
   0 -14   3      629.59      771.41    189.96 o 
   1 -14   3       20.73      -44.80     52.00 o 
 -10 -13   3      541.37      492.14     92.53 o 
  -9 -13   3        2.90      114.65     54.54 o 
  -8 -13   3       44.20       81.07     57.83 o 
  -7 -13   3      466.50      321.96     56.11 o 
  -6 -13   3      614.61      484.64    105.48 o 
  -5 -13   3      324.57      387.26     74.97 o 
  -4 -13   3      320.53      204.17     61.23 o 
  -3 -13   3      149.00      160.61     54.07 o 
  -2 -13   3      231.95      267.68    118.41 o 
  -1 -13   3      849.27     1079.80    152.27 o 
   0 -13   3       17.21      -10.59     39.11 o 
   1 -13   3     1427.47     1669.66    199.90 o 
   2 -13   3        3.12       40.24     57.81 o 
   3 -13   3      109.18      153.75     56.98 o 
 -11 -12   3       95.18       28.86    166.83 o 
 -10 -12   3        0.04      -46.13     72.43 o 
  -9 -12   3      368.38      383.43     78.74 o 
  -8 -12   3      508.61      471.55    217.27 o 
  -7 -12   3       71.47      108.48     38.26 o 
  -6 -12   3       79.77      110.05     67.77 o 
  -5 -12   3       89.68       58.86     43.25 o 
  -4 -12   3      149.95      158.09     39.82 o 
  -3 -12   3      202.63      164.93     39.49 o 
  -2 -12   3       67.83       50.66     35.85 o 
  -1 -12   3       11.62       11.77     38.83 o 
   0 -12   3      210.64      286.76     60.90 o 
   1 -12   3      384.25      504.24     68.00 o 
   2 -12   3       34.60      103.33     44.95 o 
   3 -12   3       99.78      147.37     50.41 o 
   4 -12   3       47.06       12.61     47.02 o 
 -11 -11   3      104.79       49.70    105.40 o 
 -10 -11   3      323.69      318.58    108.87 o 
  -9 -11   3      305.69      235.15     66.73 o 
  -8 -11   3        6.44      -18.87     39.81 o 
  -7 -11   3     1422.97     1391.07     88.00 o 
  -6 -11   3      193.59      233.12     36.28 o 
  -5 -11   3      340.60      369.34     59.08 o 
  -4 -11   3       27.51       50.78     23.66 o 
  -3 -11   3       61.11       45.07     32.14 o 
  -2 -11   3      141.56      156.98     35.99 o 
  -1 -11   3      314.80      336.50     50.65 o 
   0 -11   3      271.21      311.30     73.17 o 
   1 -11   3      255.17      184.32     45.83 o 
   2 -11   3      251.51      265.17     54.47 o 
   3 -11   3      108.62       93.14     60.28 o 
   4 -11   3      127.11      219.48     83.11 o 
   5 -11   3      103.80       -6.96     63.15 o 
 -12 -10   3     1535.03     1423.42    194.04 o 
 -11 -10   3      192.23      531.36    143.08 o 
 -10 -10   3     1011.05     1001.91     94.88 o 
  -9 -10   3       24.35       15.95     36.58 o 
  -8 -10   3     2876.52     3022.73    325.97 o 
  -7 -10   3     1183.12     1038.95     70.88 o 
  -6 -10   3      199.63      267.32     35.57 o 
  -5 -10   3     1811.94     1683.23     85.80 o 
  -4 -10   3     2498.54     2263.65     97.67 o 
  -3 -10   3     2283.26     2124.41     94.40 o 
  -2 -10   3      615.60      651.91     60.55 o 
  -1 -10   3      584.47      661.41    126.10 o 
   0 -10   3      105.63      141.23     37.41 o 
   1 -10   3     3478.09     3729.50    165.94 o 
   2 -10   3      164.86      245.54     45.66 o 
   3 -10   3      242.09      289.20     65.42 o 
   4 -10   3      270.06      273.81     54.42 o 
   5 -10   3       11.89      -57.07     38.05 o 
   6 -10   3      842.79      938.89    150.61 o 
 -12  -9   3       32.23       13.28     64.31 o 
 -11  -9   3     1044.88      920.34     96.81 o 
 -10  -9   3        7.06      -25.17     41.78 o 
  -9  -9   3     1103.12     1179.66     99.14 o 
  -8  -9   3     1465.23     1378.63    100.50 o 
  -7  -9   3        7.69      -15.95     29.74 o 
  -6  -9   3     1719.00     1727.36     95.85 o 
  -5  -9   3      408.58      349.96     37.70 o 
  -4  -9   3     3252.59     3167.98    118.47 o 
  -3  -9   3      394.77      406.17     37.32 o 
  -2  -9   3     1217.83     1216.64     64.99 o 
  -1  -9   3     1066.14      986.05     71.89 o 
   0  -9   3     1905.33     1706.41    100.33 o 
   1  -9   3     2559.84     2524.87    126.53 o 
   2  -9   3      272.51      205.11     41.65 o 
   3  -9   3     1230.90     1462.73    141.56 o 
   4  -9   3        0.50       71.25     36.91 o 
   5  -9   3     1344.40     1378.85    107.13 o 
   6  -9   3     1195.56     1445.24    112.84 o 
   7  -9   3      248.08      325.10     77.20 o 
 -12  -8   3       96.78       19.60     55.33 o 
 -11  -8   3      444.96      491.84    108.76 o 
 -10  -8   3       23.79        4.99     37.88 o 
  -9  -8   3      381.19      460.15     81.94 o 
  -8  -8   3       77.35      147.54     46.10 o 
  -7  -8   3     1047.08     1148.98     71.38 o 
  -6  -8   3      615.68      658.73     52.42 o 
  -5  -8   3       89.93      114.64     25.62 o 
  -4  -8   3      199.05      293.47     38.61 o 
  -3  -8   3     1206.52     1318.71     81.63 o 
  -2  -8   3      690.77      729.75     56.73 o 
  -1  -8   3       57.34       85.69     19.95 o 
   0  -8   3     1459.29     1467.56    124.10 o 
   1  -8   3      212.76      233.88     38.08 o 
   2  -8   3     2828.34     2764.51    129.08 o 
   3  -8   3        6.12        0.81     25.23 o 
   4  -8   3      273.75      319.66     49.79 o 
   5  -8   3      949.44     1011.36    114.40 o 
   6  -8   3       72.84       64.88     42.10 o 
   7  -8   3     1264.02     1185.24    133.62 o 
   8  -8   3       30.52       17.51     53.97 o 
 -12  -7   3     1268.68     1229.80    118.98 o 
 -11  -7   3      446.81      426.57     73.15 o 
 -10  -7   3      184.48      194.32     55.42 o 
  -9  -7   3       48.22       35.56     40.50 o 
  -8  -7   3        2.48      -34.89     30.85 o 
  -7  -7   3     2005.15     2153.13     98.12 o 
  -6  -7   3        4.66       14.59     21.02 o 
  -5  -7   3        2.53       17.65     18.59 o 
  -4  -7   3      215.56      181.24     26.86 o 
  -3  -7   3     3493.89     3523.53    123.52 o 
  -2  -7   3        5.08       13.27     14.65 o 
  -1  -7   3      412.22      457.27     41.75 o 
   0  -7   3      277.05      304.15     29.03 o 
   1  -7   3     2390.20     2145.94    188.23 o 
   2  -7   3      451.71      446.20     48.71 o 
   3  -7   3      480.93      398.47     50.84 o 
   4  -7   3       31.59       29.87     35.13 o 
   5  -7   3       66.91      102.55     34.50 o 
   6  -7   3      571.30      573.24    116.95 o 
   7  -7   3       89.21      169.50     53.52 o 
   8  -7   3      336.97      287.94     68.71 o 
   9  -7   3       51.88      -22.03     58.99 o 
 -12  -6   3        1.38      -13.16     49.76 o 
 -11  -6   3     2535.60     2476.11    162.55 o 
 -10  -6   3      108.23       64.32     43.74 o 
  -9  -6   3       24.84       10.38     34.21 o 
  -8  -6   3        3.40      -13.56     30.56 o 
  -7  -6   3      297.75      414.65     51.72 o 
  -6  -6   3     3015.88     3428.87    125.24 o 
  -5  -6   3      161.48      172.40     26.04 o 
  -4  -6   3     2416.76     2500.53    108.45 o 
  -3  -6   3     2351.02     2550.69     93.49 o 
  -2  -6   3     3946.82     3805.59    127.92 o 
  -1  -6   3     1018.67     1057.33     54.54 o 
   0  -6   3      287.50      295.83     23.89 o 
   1  -6   3      453.53      366.86     38.77 o 
   2  -6   3      346.89      393.26     42.44 o 
   3  -6   3      574.04      513.36     49.09 o 
   4  -6   3       65.83       92.79     35.23 o 
   5  -6   3      101.97       49.20     29.40 o 
   6  -6   3        1.74       36.77     29.16 o 
   7  -6   3      117.58      146.10     43.56 o 
   8  -6   3       83.51      168.47     58.11 o 
   9  -6   3       43.22       -4.08     89.16 o 
 -12  -5   3      840.08      866.99    100.19 o 
 -11  -5   3     2221.75     2303.43    157.21 o 
 -10  -5   3      615.93      702.22     82.25 o 
  -9  -5   3      986.85      937.75     86.97 o 
  -8  -5   3     2096.46     2096.71    123.94 o 
  -7  -5   3     3108.20     3169.20    145.01 o 
  -6  -5   3     1734.07     1824.62    159.37 o 
  -5  -5   3     2214.24     2286.70     88.56 o 
  -4  -5   3      627.53      668.53     43.65 o 
  -3  -5   3     3941.60     4218.89    138.93 o 
  -2  -5   3     6739.58     6610.39    204.52 o 
  -1  -5   3      168.08      187.35     29.94 o 
   0  -5   3     4365.33     3879.07    126.32 o 
   1  -5   3       15.44       -8.20     13.80 o 
   2  -5   3     9024.65     8655.15    305.24 o 
   3  -5   3     3558.72     3318.81    136.68 o 
   4  -5   3     1075.00     1178.20     84.95 o 
   5  -5   3      727.77      654.06     63.30 o 
   6  -5   3      115.80      126.70     33.37 o 
   7  -5   3     4022.66     3914.18    214.06 o 
   8  -5   3       11.62        9.54     46.06 o 
   9  -5   3       91.92      106.63     59.34 o 
  10  -5   3        4.41       75.23     57.89 o 
 -12  -4   3     1590.18     1378.58    125.61 o 
 -11  -4   3      395.00      433.66     83.17 o 
 -10  -4   3     1163.19     1293.33    131.86 o 
  -9  -4   3      493.68      514.24     79.69 o 
  -8  -4   3     2431.58     2174.86    126.59 o 
  -7  -4   3      202.24      171.52     39.11 o 
  -6  -4   3      675.28      683.25     43.74 o 
  -5  -4   3     6127.78     6630.54    210.05 o 
  -4  -4   3      168.47      245.85     25.89 o 
  -3  -4   3     5596.68     5711.66    179.63 o 
  -2  -4   3      789.65      904.11     44.40 o 
  -1  -4   3     3011.05     2727.89     92.05 o 
   0  -4   3      153.45      122.62     15.93 o 
   1  -4   3     3334.38     2978.76    115.75 o 
   2  -4   3     7562.68     7028.53    298.74 o 
   3  -4   3     1288.00     1279.06     71.56 o 
   4  -4   3     3424.90     3064.98    105.83 o 
   5  -4   3       39.32       61.19     23.06 o 
   6  -4   3     1157.05     1059.23     95.11 o 
   7  -4   3     3596.28     3118.55    155.17 o 
   8  -4   3     2192.83     1848.55    150.81 o 
   9  -4   3      460.09      483.17    108.71 o 
  10  -4   3      377.99      251.35     84.04 o 
 -12  -3   3      478.11      504.23     79.70 o 
 -11  -3   3      298.69      189.21     53.25 o 
 -10  -3   3     1476.77     1501.57    116.78 o 
  -9  -3   3       57.76       26.48     33.57 o 
  -8  -3   3      137.32      236.60     42.97 o 
  -7  -3   3        1.38       -8.04     23.63 o 
  -6  -3   3      835.02      819.35     65.70 o 
  -5  -3   3     2762.90     3077.27    123.45 o 
  -4  -3   3      623.32      641.95     45.78 o 
  -3  -3   3       32.81       23.24     26.94 o 
  -2  -3   3     1407.42     1458.87     55.36 o 
  -1  -3   3     9092.63     9858.20    289.54 o 
   0  -3   3     7722.74     7452.39    221.39 o 
   1  -3   3      268.66      324.94     20.70 o 
   2  -3   3     2286.42     2320.74    112.08 o 
   3  -3   3     2629.90     2330.97     80.91 o 
   4  -3   3     1664.85     1681.99     67.85 o 
   5  -3   3      348.95      376.50     34.87 o 
   6  -3   3      150.57      147.18     24.85 o 
   7  -3   3        7.75       15.95     26.41 o 
   8  -3   3     2118.38     1928.31    185.91 o 
   9  -3   3        8.17      -32.21     41.58 o 
  10  -3   3      424.88      418.04     81.02 o 
  11  -3   3       15.35      115.70     69.54 o 
 -12  -2   3       29.06       69.65     52.79 o 
 -11  -2   3      177.09      149.37     52.68 o 
 -10  -2   3       89.85       66.21     47.35 o 
  -9  -2   3      908.07      840.44    105.47 o 
  -8  -2   3        0.44       25.59     28.66 o 
  -7  -2   3       26.82        5.91     26.67 o 
  -6  -2   3      580.70      652.69     57.60 o 
  -5  -2   3      982.89     1136.49     72.62 o 
  -4  -2   3      229.65      243.99     24.86 o 
  -3  -2   3     1071.90     1364.19     67.32 o 
  -2  -2   3     3368.98     4062.97    127.15 o 
  -1  -2   3     2243.18     2393.31     79.45 o 
   0  -2   3     2706.45     2691.96     86.46 o 
   1  -2   3       94.27      117.97     12.89 o 
   2  -2   3    14891.75    14078.16    407.27 o 
   3  -2   3      678.26      683.04     34.59 o 
   4  -2   3      244.74      204.04     21.75 o 
   5  -2   3        0.21       -9.34     13.22 o 
   6  -2   3       30.87       12.36     17.01 o 
   7  -2   3      767.05      842.93     54.72 o 
   8  -2   3       82.30       69.58     31.03 o 
   9  -2   3      546.81      411.54     93.79 o 
  10  -2   3       91.00       56.22     51.33 o 
  11  -2   3      148.82       51.34    116.37 o 
 -12  -1   3      243.20      229.28     64.00 o 
 -11  -1   3       42.57       28.78     45.90 o 
 -10  -1   3     2039.64     1863.86    132.14 o 
  -9  -1   3     1115.74     1195.07     98.78 o 
  -8  -1   3      352.65      307.28     48.77 o 
  -7  -1   3        0.49       11.30     24.92 o 
  -6  -1   3     1942.25     2032.18    109.04 o 
  -5  -1   3     4059.92     4054.85    162.42 o 
  -4  -1   3     3114.07     3485.19    115.47 o 
  -3  -1   3     4108.72     4249.64    158.68 o 
  -2  -1   3       24.23       55.30     17.62 o 
  -1  -1   3      748.52      875.53     40.12 o 
   0  -1   3    21739.45    23654.82    765.53 o 
   1  -1   3    16534.63    15252.82    500.47 o 
   2  -1   3    15303.33    14231.17    410.52 o 
   3  -1   3     1315.40     1391.21     51.88 o 
   4  -1   3     9035.73     8745.11    308.84 o 
   5  -1   3       18.92       36.07     14.04 o 
   6  -1   3        3.66        7.02     16.75 o 
   7  -1   3      220.63      231.55     36.11 o 
   8  -1   3     1409.77     1378.50     91.74 o 
   9  -1   3     2581.69     2498.19    184.01 o 
  10  -1   3      418.63      463.69     93.93 o 
  11  -1   3       27.93       45.86     62.90 o 
  12  -1   3      172.26      225.01     80.05 o 
 -12   0   3       18.58      111.40    121.77 o 
 -11   0   3      308.30      276.50     59.19 o 
 -10   0   3     2656.91     2489.65    155.52 o 
  -9   0   3      340.66      340.33     55.89 o 
  -8   0   3      483.34      629.44     67.66 o 
  -7   0   3     1724.16     1592.46    101.86 o 
  -6   0   3     3504.80     3656.81    166.34 o 
  -5   0   3        1.16      -11.58     17.93 o 
  -4   0   3      794.13      705.60     58.76 o 
  -3   0   3     4621.57     4971.25    155.42 o 
  -2   0   3    16727.36    19875.68    569.90 o 
  -1   0   3      467.36      551.58     25.45 o 
   0   0   3     1750.39     1550.23     59.89 o 
   1   0   3    22809.93    21461.84    608.75 o 
   2   0   3     2847.22     2524.26     80.12 o 
   3   0   3    18489.04    18336.85    526.64 o 
   4   0   3     2118.22     1893.79     68.34 o 
   5   0   3     1000.07      942.00     47.47 o 
   6   0   3     1607.69     1549.35     67.15 o 
   7   0   3      274.04      234.76     28.64 o 
   8   0   3     4623.45     4351.53    182.86 o 
   9   0   3      381.46      339.03     50.60 o 
  10   0   3      758.32      661.16     77.01 o 
  11   0   3       46.06       44.59     81.31 o 
  12   0   3      481.62      414.26     89.36 o 
 -11   1   3       23.13      -56.33     57.80 o 
 -10   1   3        2.02      -22.22     48.44 o 
  -9   1   3     2035.61     1755.42    121.86 o 
  -8   1   3      290.78      339.56     51.95 o 
  -7   1   3     1232.51     1169.23     86.93 o 
  -6   1   3      867.33      873.07     49.51 o 
  -5   1   3      209.14      211.55     24.00 o 
  -4   1   3     6997.87     7125.36    219.72 o 
  -3   1   3     1012.18     1090.88     48.25 o 
  -2   1   3    14479.78    15596.29    531.42 o 
  -1   1   3      509.21      613.71     29.25 o 
   0   1   3     4090.69     4214.39    126.15 o 
   1   1   3      761.93      709.83     32.02 o 
   2   1   3       25.56       17.55      8.49 o 
   3   1   3    11755.46    11164.21    324.32 o 
   4   1   3     3700.91     3829.30    122.30 o 
   5   1   3     5224.07     5299.77    195.48 o 
   6   1   3     2533.38     2723.64     97.52 o 
   7   1   3     3269.78     3122.39    110.89 o 
   8   1   3     2125.13     2243.56    120.84 o 
   9   1   3      748.43      696.13     68.63 o 
  10   1   3     1094.53      973.12    101.10 o 
  11   1   3       80.58      103.65     65.58 o 
  12   1   3      564.10      614.37    103.71 o 
 -11   2   3       19.20       47.63     63.10 o 
 -10   2   3      313.49      176.35    104.71 o 
  -9   2   3      271.22      216.79     61.22 o 
  -8   2   3      189.27      190.94     42.25 o 
  -7   2   3      142.81      137.92     41.08 o 
  -6   2   3        2.22       -1.70     16.98 o 
  -5   2   3     2038.90     2129.96     87.44 o 
  -4   2   3      955.70      873.34     48.23 o 
  -3   2   3     2204.81     2268.49     81.73 o 
  -2   2   3     1687.67     1635.05     60.74 o 
  -1   2   3     3132.03     3133.14    100.10 o 
   0   2   3     9416.04     9761.38    283.31 o 
   1   2   3     2159.78     2140.79     67.84 o 
   2   2   3     2031.92     1767.10     58.02 o 
   3   2   3      577.37      677.92     41.21 o 
   4   2   3    24139.13    26027.54    744.24 o 
   5   2   3     1298.12     1440.28     58.94 o 
   6   2   3      114.28      173.16     21.14 o 
   7   2   3       65.77       43.35     16.26 o 
   8   2   3      896.93      908.23     72.51 o 
   9   2   3     1909.28     1864.40    115.53 o 
  10   2   3      505.24      509.74     64.15 o 
  11   2   3       91.11      123.44     48.33 o 
  12   2   3        4.13        0.98     43.11 o 
  13   2   3      533.96      552.04    101.44 o 
 -10   3   3      508.02      436.71     87.24 o 
  -9   3   3       77.44      154.06     60.17 o 
  -8   3   3     1394.41     1438.83    118.68 o 
  -7   3   3      240.87      269.15     45.48 o 
  -6   3   3      213.67      238.03     31.24 o 
  -5   3   3       16.75       19.34     17.79 o 
  -4   3   3       92.92      155.80     23.10 o 
  -3   3   3     4714.54     4497.71    146.43 o 
  -2   3   3      936.95      986.32     47.37 o 
  -1   3   3       69.50       78.73     14.40 o 
   0   3   3      782.63      837.79     37.05 o 
   1   3   3      205.95      202.36     15.28 o 
   2   3   3     6348.48     6163.35    219.57 o 
   3   3   3     9587.67     9251.72    289.39 o 
   4   3   3      833.67      821.90     40.40 o 
   5   3   3      157.50      179.23     24.38 o 
   6   3   3      168.85      200.19     29.02 o 
   7   3   3       39.55       83.56     18.22 o 
   8   3   3       44.69       32.45     28.23 o 
   9   3   3      590.37      616.22     64.50 o 
  10   3   3      621.83      537.08     65.05 o 
  11   3   3       37.68       17.81     41.62 o 
  12   3   3      190.65      214.62     56.84 o 
  13   3   3       55.43       53.43     53.84 o 
 -10   4   3       20.55        8.24     79.41 o 
  -9   4   3     2110.20     1899.26    162.95 o 
  -8   4   3     2491.16     2564.33    185.29 o 
  -7   4   3     1078.28     1034.83     85.59 o 
  -6   4   3      112.73      118.80     28.22 o 
  -5   4   3      979.79      972.98     59.83 o 
  -4   4   3     3811.58     3649.13    128.24 o 
  -3   4   3     1732.53     1862.25     76.54 o 
  -2   4   3     9681.70     9093.84    275.20 o 
  -1   4   3     1062.91     1084.88     49.42 o 
   0   4   3     4017.38     3917.27    123.85 o 
   1   4   3       39.05       39.08     11.04 o 
   2   4   3     2214.43     2212.70     91.23 o 
   3   4   3     7728.40     7111.31    215.52 o 
   4   4   3     2695.00     2829.30     94.18 o 
   5   4   3     7411.94     7356.93    225.33 o 
   6   4   3      292.27      321.34     28.91 o 
   7   4   3       90.28      159.31     23.35 o 
   8   4   3        7.26       10.19     30.04 o 
   9   4   3     4169.14     3972.78    174.58 o 
  10   4   3       23.98       14.19     33.20 o 
  11   4   3      577.03      634.74     76.16 o 
  12   4   3        3.90        8.33     44.60 o 
  13   4   3      155.58      169.87     72.82 o 
  -9   5   3      743.28      839.61    113.24 o 
  -8   5   3      727.23      691.07     97.84 o 
  -7   5   3      695.81      586.31    107.33 o 
  -6   5   3      164.83      187.11     39.54 o 
  -5   5   3     1225.02     1235.93     71.06 o 
  -4   5   3     1140.84     1264.54     80.18 o 
  -3   5   3     3783.45     3435.98    122.90 o 
  -2   5   3     3266.80     3177.19    111.07 o 
  -1   5   3     1160.34     1119.27     53.17 o 
   0   5   3     4985.75     4433.83    184.27 o 
   1   5   3      207.05      189.89     18.95 o 
   2   5   3     3087.81     2607.46    127.48 o 
   3   5   3     1404.18     1199.63     54.76 o 
   4   5   3     9201.98     8681.71    260.49 o 
   5   5   3     5212.66     5151.07    163.55 o 
   6   5   3      575.10      572.24     38.34 o 
   7   5   3      690.36      682.14     45.20 o 
   8   5   3      202.15      194.88     36.48 o 
   9   5   3     4676.29     4648.60    197.74 o 
  10   5   3        8.26       -4.22     32.49 o 
  11   5   3      370.70      392.36     63.27 o 
  12   5   3        2.58      -10.60     54.74 o 
  13   5   3      144.23      129.38     60.58 o 
  -9   6   3       17.52       24.55     58.93 o 
  -8   6   3      708.97      798.90    110.28 o 
  -7   6   3       75.80       64.37    139.57 o 
  -6   6   3      451.91      515.39     78.18 o 
  -5   6   3      122.24      153.18     36.01 o 
  -4   6   3        1.48       10.85     21.15 o 
  -3   6   3     8013.93     7565.24    278.91 o 
  -2   6   3      421.99      468.93     38.55 o 
  -1   6   3     2466.67     2314.55    130.78 o 
   0   6   3      101.51      101.90     22.24 o 
   1   6   3     2147.15     1848.80     69.86 o 
   2   6   3     6435.41     5985.66    223.57 o 
   3   6   3     1101.73      929.73     65.52 o 
   4   6   3     7821.94     7465.28    226.16 o 
   5   6   3     1386.41     1261.86     66.21 o 
   6   6   3     3056.67     3222.61    113.73 o 
   7   6   3     2274.14     2394.32    109.55 o 
   8   6   3     1404.65     1607.51    178.55 o 
   9   6   3      552.11      590.65     62.58 o 
  10   6   3     4156.48     4129.41    189.46 o 
  11   6   3     2582.02     2684.28    157.99 o 
  12   6   3       62.85       23.02     44.97 o 
  13   6   3      953.12      961.48    135.53 o 
  -8   7   3      602.71      659.19    104.18 o 
  -7   7   3        6.06       51.08     51.31 o 
  -6   7   3       54.51      112.67     51.71 o 
  -5   7   3      757.53      818.76     72.90 o 
  -4   7   3      210.81      189.73     38.32 o 
  -3   7   3      388.62      375.93     55.54 o 
  -2   7   3      559.80      548.64     44.25 o 
  -1   7   3      258.26      273.75     29.73 o 
   0   7   3     1260.52     1182.86     71.61 o 
   1   7   3       17.83       27.92     18.83 o 
   2   7   3       76.63       76.97     25.14 o 
   3   7   3     6510.02     6321.43    195.82 o 
   4   7   3      896.89      860.83     43.38 o 
   5   7   3     5565.79     5321.48    170.38 o 
   6   7   3     1190.53     1315.75     64.49 o 
   7   7   3      127.08      118.96     24.74 o 
   8   7   3       68.91       71.83     23.64 o 
   9   7   3      697.91      666.47     89.66 o 
  10   7   3     1532.38     1547.62    108.37 o 
  11   7   3      164.78      257.87     53.19 o 
  12   7   3      170.30      154.13     62.10 o 
  13   7   3        0.25       35.91     86.13 o 
  -8   8   3        0.29        9.83     60.27 o 
  -7   8   3      777.35      691.26    150.88 o 
  -6   8   3        6.73        8.21     49.56 o 
  -5   8   3       57.32      104.96     37.61 o 
  -4   8   3        8.35        0.53     33.11 o 
  -3   8   3      560.85      588.56     66.25 o 
  -2   8   3     1620.22     1808.99    102.91 o 
  -1   8   3        6.48       13.32     20.28 o 
   0   8   3      231.88      308.50     31.61 o 
   1   8   3      325.42      317.43     30.99 o 
   2   8   3      389.25      498.78     69.59 o 
   3   8   3     1605.14     1582.58     65.47 o 
   4   8   3      953.41      884.42     44.27 o 
   5   8   3       28.76       60.27     16.35 o 
   6   8   3      333.32      378.39     34.55 o 
   7   8   3      344.18      364.39     37.50 o 
   8   8   3       39.73       58.02     23.54 o 
   9   8   3       74.13       91.98     42.48 o 
  10   8   3       90.09       69.17     50.22 o 
  11   8   3      301.87      328.53     75.66 o 
  12   8   3      141.36      169.95     71.08 o 
  13   8   3       27.99      136.90    120.42 o 
  -7   9   3      127.17      107.34     66.07 o 
  -6   9   3      627.68      740.38    104.86 o 
  -5   9   3      527.90      634.17     71.18 o 
  -4   9   3      151.70      160.88     57.82 o 
  -3   9   3     2098.04     1942.45    176.01 o 
  -2   9   3      190.80      223.79     42.77 o 
  -1   9   3     3747.30     3384.61    148.25 o 
   0   9   3      290.76      378.21     49.58 o 
   1   9   3     1151.97     1120.06     87.20 o 
   2   9   3      354.13      380.11     34.81 o 
   3   9   3       21.86       20.43     14.58 o 
   4   9   3     2288.17     2244.39     87.35 o 
   5   9   3      257.39      257.27     39.60 o 
   6   9   3     1233.95     1274.73     99.51 o 
   7   9   3       18.85       53.78     30.58 o 
   8   9   3      220.98      299.50     46.40 o 
   9   9   3       11.98      -54.24     36.16 o 
  10   9   3     2192.48     1892.00    167.05 o 
  11   9   3      191.29      288.93     75.30 o 
  12   9   3       51.91       79.30     59.00 o 
  13   9   3        1.15      -23.11     62.50 o 
  -6  10   3      653.66      601.66    100.68 o 
  -5  10   3        2.55       24.55     42.36 o 
  -4  10   3     1530.46     1791.46    124.24 o 
  -3  10   3      173.60      277.55     50.77 o 
  -2  10   3     1822.05     1641.84    108.33 o 
  -1  10   3     1971.13     1949.08    114.76 o 
   0  10   3      540.43      566.02     57.98 o 
   1  10   3     1575.04     1413.41     87.48 o 
   2  10   3       33.79       35.66     25.94 o 
   3  10   3     4055.95     3960.84    170.24 o 
   4  10   3     1800.67     1866.69    128.74 o 
   5  10   3     5332.05     4754.32    200.12 o 
   6  10   3     3295.96     3170.06    231.93 o 
   7  10   3      419.44      373.12     50.74 o 
   8  10   3       79.37       95.90     38.51 o 
   9  10   3      563.63      704.36     95.56 o 
  10  10   3      828.31      890.04    111.86 o 
  11  10   3        2.59        1.18     72.57 o 
  12  10   3     1548.76     1558.67    171.41 o 
  13  10   3       88.78      105.60     69.36 o 
  -5  11   3       34.49       31.62     61.58 o 
  -4  11   3       61.40      136.59     53.68 o 
  -3  11   3      428.14      340.22     59.99 o 
  -2  11   3     1790.03     1861.74    205.70 o 
  -1  11   3       71.76       96.18     35.24 o 
   0  11   3      239.07      290.42     63.09 o 
   1  11   3       93.61      163.11     49.43 o 
   2  11   3     2043.35     1840.91    178.00 o 
   3  11   3     2780.78     2525.12    131.67 o 
   4  11   3       90.06       94.72     31.32 o 
   5  11   3     1946.14     1938.69    116.95 o 
   6  11   3     1435.31     1266.00     93.48 o 
   7  11   3     1753.15     1734.02    238.35 o 
   8  11   3      359.56      331.18     52.25 o 
   9  11   3     1154.52      981.32    113.09 o 
  10  11   3       82.97       65.03     80.73 o 
  11  11   3     1555.71     1374.88    147.10 o 
  12  11   3     1297.70     1122.15    140.55 o 
  -4  12   3       84.95        5.50     54.35 o 
  -3  12   3        4.90       69.85     52.68 o 
  -2  12   3      111.70      227.45     62.84 o 
  -1  12   3      330.20      451.72     81.61 o 
   0  12   3        0.15       14.11     53.42 o 
   1  12   3      389.22      368.38     73.22 o 
   2  12   3       55.39       53.60     43.31 o 
   3  12   3      177.76      228.12     58.79 o 
   4  12   3      232.37      167.23     38.62 o 
   5  12   3        0.94       -7.72     28.93 o 
   6  12   3       16.74       64.82     34.53 o 
   7  12   3       68.46       61.24     33.69 o 
   8  12   3      420.31      358.50     62.74 o 
   9  12   3       77.90       95.64     48.86 o 
  10  12   3      183.49      260.08     73.21 o 
  11  12   3      284.40      289.43     74.95 o 
  12  12   3      234.80      192.03     72.69 o 
  -3  13   3       61.72      156.60    109.42 o 
  -2  13   3      176.07      330.34     80.21 o 
  -1  13   3      207.58      168.04     86.77 o 
   0  13   3        0.36       23.28     68.74 o 
   1  13   3       47.81       90.11     66.98 o 
   2  13   3      128.88      148.99     53.20 o 
   3  13   3        4.56       41.81     43.09 o 
   4  13   3       62.62        4.38     39.69 o 
   5  13   3       54.14       61.41     52.50 o 
   6  13   3      736.49      698.94     78.47 o 
   7  13   3      969.51      994.38     88.84 o 
   8  13   3        1.10      -25.67     35.37 o 
   9  13   3        1.02       54.83     50.44 o 
  10  13   3       18.61       -3.15     50.06 o 
  11  13   3      174.90      184.05     63.94 o 
  -1  14   3       27.68       42.96     51.12 o 
   0  14   3      747.71      695.57    103.41 o 
   1  14   3       18.47       20.95     45.53 o 
   2  14   3      225.12      144.33     55.75 o 
   3  14   3      521.33      601.91    114.38 o 
   4  14   3      251.64      270.91    120.34 o 
   5  14   3      203.44      223.59     61.59 o 
   6  14   3      301.04      255.70     65.96 o 
   7  14   3     1126.05      967.31     92.34 o 
   8  14   3       69.32       26.19     41.22 o 
   9  14   3        1.19       90.55     53.45 o 
  10  14   3        5.08      -26.80    107.11 o 
   1  15   3      237.74      365.77     80.01 o 
   2  15   3      546.04      658.40    104.72 o 
   3  15   3      231.08      202.31     71.06 o 
   4  15   3     1306.63     1273.54    144.21 o 
   5  15   3      357.33      254.17    101.65 o 
   6  15   3     1008.71      905.98    117.24 o 
   7  15   3       67.26       52.43     70.67 o 
   8  15   3      634.26      530.73     76.58 o 
   9  15   3      497.59      413.35     79.70 o 
   3  16   3      548.18      767.44    159.20 o 
   4  16   3      315.89      425.99     90.25 o 
   5  16   3       36.14       -4.30    103.55 o 
   6  16   3      569.81      763.10    192.83 o 
   7  16   3       77.27       77.60     67.44 o 
  -6 -15   4      429.49      575.35    112.65 o 
  -5 -15   4     1187.84      921.68    176.18 o 
  -4 -15   4        0.67       28.17     56.38 o 
  -3 -15   4      447.40      607.48    100.94 o 
  -2 -15   4       29.01        6.70     63.38 o 
  -8 -14   4      368.74      172.32     78.72 o 
  -7 -14   4       50.73      125.95     61.24 o 
  -6 -14   4     1841.32     1490.05    339.65 o 
  -5 -14   4       29.98       76.74    134.70 o 
  -4 -14   4     1289.59     1009.80    119.83 o 
  -3 -14   4      203.42      205.85     65.09 o 
  -2 -14   4      586.72      639.19     97.14 o 
  -1 -14   4     1345.49     1557.83    158.97 o 
   0 -14   4      144.26      223.67    104.93 o 
   1 -14   4      524.98      748.26    109.50 o 
 -10 -13   4      320.83      323.22     78.57 o 
  -9 -13   4      388.45      310.29     73.26 o 
  -8 -13   4       32.31       69.19     55.51 o 
  -7 -13   4       12.76        7.96     34.70 o 
  -6 -13   4        9.30       56.00     70.53 o 
  -5 -13   4     1533.15     1323.69    170.31 o 
  -4 -13   4      537.07      533.11     85.78 o 
  -3 -13   4       16.30       61.84     58.32 o 
  -2 -13   4      173.93      228.42     48.19 o 
  -1 -13   4        1.60       55.63     41.10 o 
   0 -13   4     2060.70     2137.42    138.32 o 
   1 -13   4       50.42       56.88     44.91 o 
   2 -13   4      308.01      362.61     66.08 o 
 -10 -12   4      346.44      211.80    106.47 o 
  -9 -12   4        0.78      106.74     86.35 o 
  -8 -12   4       65.83       70.69     52.56 o 
  -7 -12   4        3.38       83.39     37.17 o 
  -6 -12   4        4.37       58.71     30.32 o 
  -5 -12   4      618.02      515.78     59.69 o 
  -4 -12   4       47.73       28.03     63.33 o 
  -3 -12   4       36.42       38.97     35.92 o 
  -2 -12   4        0.01       31.69     55.04 o 
  -1 -12   4       82.31      110.74     39.81 o 
   0 -12   4      433.35      443.93     85.02 o 
   1 -12   4      468.96      540.21     68.94 o 
   2 -12   4       30.26       22.54     41.36 o 
   3 -12   4      221.22       69.76     49.99 o 
   4 -12   4      115.90      131.11     55.11 o 
 -11 -11   4      213.74      257.37     98.04 o 
 -10 -11   4        4.99      -58.94     97.74 o 
  -9 -11   4      865.06      799.63    105.37 o 
  -8 -11   4     1014.40      948.89     87.86 o 
  -7 -11   4       27.70       56.41     30.07 o 
  -6 -11   4      333.64      285.89     60.37 o 
  -5 -11   4       54.12       38.64     27.03 o 
  -4 -11   4     1572.79     1402.70     95.49 o 
  -3 -11   4      370.27      408.34     53.52 o 
  -2 -11   4      122.25      133.48     37.78 o 
  -1 -11   4      108.77      109.35     36.83 o 
   0 -11   4        8.71       17.13     34.22 o 
   1 -11   4      221.75      206.97     48.28 o 
   2 -11   4      123.60      249.13     51.01 o 
   3 -11   4       20.58       46.87     46.85 o 
   4 -11   4      121.17      130.14     50.69 o 
   5 -11   4       42.60       37.87     46.40 o 
 -11 -10   4     1045.97     1112.94    133.76 o 
 -10 -10   4      917.56      843.67     98.80 o 
  -9 -10   4     2069.90     1986.63    133.13 o 
  -8 -10   4       72.15       98.68     60.17 o 
  -7 -10   4      504.53      543.12     55.26 o 
  -6 -10   4      411.42      445.76     46.16 o 
  -5 -10   4     2342.17     2326.25    106.28 o 
  -4 -10   4     5576.62     5283.72    208.73 o 
  -3 -10   4      416.98      393.34     41.40 o 
  -2 -10   4     1302.76     1223.68     86.84 o 
  -1 -10   4       68.28       52.16     41.98 o 
   0 -10   4     2266.31     2229.83    124.77 o 
   1 -10   4      957.30      957.64    118.90 o 
   2 -10   4      896.50      943.35     83.17 o 
   3 -10   4      117.26      159.04     46.49 o 
   4 -10   4       92.67      211.63     48.46 o 
   5 -10   4      185.52      139.71     47.45 o 
   6 -10   4        1.25       50.38     48.43 o 
 -12  -9   4     1562.94     1572.27    132.89 o 
 -11  -9   4      299.35      275.85    105.62 o 
 -10  -9   4     1226.46     1471.67    143.38 o 
  -9  -9   4      114.38      141.28     54.01 o 
  -8  -9   4     1682.89     1714.25    177.42 o 
  -7  -9   4     1562.79     1743.59     99.94 o 
  -6  -9   4      125.85      130.29     29.18 o 
  -5  -9   4     4084.40     4006.80    146.67 o 
  -4  -9   4      144.37      168.66     29.92 o 
  -3  -9   4     5547.93     5054.26    233.23 o 
  -2  -9   4      861.76      885.62     56.48 o 
  -1  -9   4     1579.59     1520.54     93.89 o 
   0  -9   4     1997.53     1779.21    103.71 o 
   1  -9   4      855.58      838.50     71.56 o 
   2  -9   4     6033.38     6171.80    354.48 o 
   3  -9   4        9.14       10.58     30.05 o 
   4  -9   4     1126.16     1178.22    121.97 o 
   5  -9   4       74.10       89.94     40.32 o 
   6  -9   4      746.96      811.06     85.80 o 
   7  -9   4      823.21      815.22    113.02 o 
 -12  -8   4     1340.97     1380.90    188.24 o 
 -11  -8   4       67.50       58.95     50.18 o 
 -10  -8   4      345.85      331.35     63.83 o 
  -9  -8   4     1140.41     1130.10     97.94 o 
  -8  -8   4      518.39      633.05     83.48 o 
  -7  -8   4      197.62      238.53     46.06 o 
  -6  -8   4      283.17      325.88     39.95 o 
  -5  -8   4       32.38       51.93     23.86 o 
  -4  -8   4     1018.03     1178.71     66.95 o 
  -3  -8   4     2854.10     2803.44    141.93 o 
  -2  -8   4       16.81       33.95     18.15 o 
  -1  -8   4      246.53      325.68     31.17 o 
   0  -8   4        3.75      -11.45     21.26 o 
   1  -8   4      991.11      912.63     71.54 o 
   2  -8   4      811.00      747.74     66.32 o 
   3  -8   4     1016.74     1139.73     85.66 o 
   4  -8   4       31.78       42.44     32.90 o 
   5  -8   4      239.90      273.67     48.56 o 
   6  -8   4     2133.36     1989.66    130.58 o 
   7  -8   4        6.16      -63.30     45.76 o 
   8  -8   4      329.63      375.45    146.11 o 
 -12  -7   4       43.38      128.44     62.33 o 
 -11  -7   4      491.77      596.01     84.56 o 
 -10  -7   4      142.77       43.93     47.73 o 
  -9  -7   4     1122.17     1223.20    102.19 o 
  -8  -7   4      117.33      188.42     45.52 o 
  -7  -7   4       61.88       70.43     50.23 o 
  -6  -7   4       14.46       32.89     24.64 o 
  -5  -7   4      469.93      581.08     46.77 o 
  -4  -7   4     1581.11     1676.85     79.29 o 
  -3  -7   4      332.48      345.44     33.68 o 
  -2  -7   4     1328.88     1336.20     65.95 o 
  -1  -7   4      218.86      237.38     27.00 o 
   0  -7   4      106.18      130.54     18.65 o 
   1  -7   4      147.57      129.68     28.91 o 
   2  -7   4      290.96      241.60     45.83 o 
   3  -7   4      167.62      136.36     60.86 o 
   4  -7   4      841.14      722.73     66.70 o 
   5  -7   4       10.57       45.18     31.19 o 
   6  -7   4      149.27      160.49     43.50 o 
   7  -7   4      654.54      572.04     67.17 o 
   8  -7   4        1.07       35.60     53.98 o 
   9  -7   4      417.72      332.37     78.68 o 
 -12  -6   4      639.34      548.44     87.56 o 
 -11  -6   4      210.78      227.96     59.26 o 
 -10  -6   4      516.11      574.32     76.71 o 
  -9  -6   4       52.69       33.01     41.15 o 
  -8  -6   4     1192.44     1168.05    103.97 o 
  -7  -6   4     2573.47     2791.73    142.28 o 
  -6  -6   4      190.60      236.81     33.10 o 
  -5  -6   4      375.38      410.21     38.03 o 
  -4  -6   4      261.70      282.82     30.60 o 
  -3  -6   4     3877.77     3729.30    128.44 o 
  -2  -6   4     2220.56     2304.63     86.81 o 
  -1  -6   4      292.58      325.85     29.70 o 
   0  -6   4      603.58      696.04     41.14 o 
   1  -6   4      909.07      959.13     63.24 o 
   2  -6   4      851.38      887.04     68.31 o 
   3  -6   4      314.03      305.64     41.06 o 
   4  -6   4      409.35      317.09     43.15 o 
   5  -6   4      661.52      559.96     58.67 o 
   6  -6   4      107.03       41.82     30.11 o 
   7  -6   4      161.35      112.46     40.48 o 
   8  -6   4       42.46       16.04     45.16 o 
   9  -6   4       64.31       83.97     60.53 o 
 -12  -5   4      375.47      414.17     79.25 o 
 -11  -5   4      674.11      704.16    133.43 o 
 -10  -5   4     1774.74     1931.30    135.10 o 
  -9  -5   4     1569.69     1388.42    107.08 o 
  -8  -5   4     5000.68     4889.62    209.06 o 
  -7  -5   4      379.74      349.19     50.71 o 
  -6  -5   4     3127.40     3200.82    122.35 o 
  -5  -5   4      932.19     1012.33     57.97 o 
  -4  -5   4     4290.19     4589.73    152.62 o 
  -3  -5   4     8802.47     9010.06    275.84 o 
  -2  -5   4      803.09      806.05     45.43 o 
  -1  -5   4      910.28      853.17     45.53 o 
   0  -5   4     1046.36      944.28     46.85 o 
   1  -5   4     6299.54     5619.15    205.24 o 
   2  -5   4      428.53      371.85     39.45 o 
   3  -5   4     4464.28     4142.02    164.47 o 
   4  -5   4      969.85     1138.45     76.42 o 
   5  -5   4      292.47      277.91     49.76 o 
   6  -5   4      337.89      352.52     55.23 o 
   7  -5   4        9.90       50.79     32.33 o 
   8  -5   4      307.86      289.76    110.25 o 
   9  -5   4       27.76       67.26     50.46 o 
  10  -5   4      291.70      342.53    171.00 o 
 -12  -4   4        0.69       64.90     55.51 o 
 -11  -4   4     1645.53     1528.38    130.09 o 
 -10  -4   4     1360.56     1431.28    117.37 o 
  -9  -4   4     3639.08     3631.50    191.08 o 
  -8  -4   4       70.45       95.89     35.46 o 
  -7  -4   4     5009.87     5017.25    206.70 o 
  -6  -4   4     1566.64     1760.71     80.26 o 
  -5  -4   4       24.21        3.51     17.56 o 
  -4  -4   4     5655.43     5952.24    189.54 o 
  -3  -4   4     1321.96     1701.80     69.22 o 
  -2  -4   4    11854.12    12589.73    396.05 o 
  -1  -4   4     3600.43     3612.14    118.34 o 
   0  -4   4     2317.31     2210.19     78.11 o 
   1  -4   4     4511.85     4218.57    134.70 o 
   2  -4   4     1904.09     1637.87     77.26 o 
   3  -4   4    12634.01    11879.64    468.50 o 
   4  -4   4      433.99      443.60     29.66 o 
   5  -4   4     1664.64     1496.87    135.28 o 
   6  -4   4       40.45       18.68     25.05 o 
   7  -4   4     1740.57     1802.10    119.33 o 
   8  -4   4     2517.28     2410.32    174.59 o 
   9  -4   4      697.75      387.52     74.49 o 
  10  -4   4      127.68      108.48     61.66 o 
 -12  -3   4       13.74       51.62     65.66 o 
 -11  -3   4      581.14      599.99     80.60 o 
 -10  -3   4        0.12       59.11     42.55 o 
  -9  -3   4      250.48      351.63     54.63 o 
  -8  -3   4        1.03       31.34     30.78 o 
  -7  -3   4     4438.65     4729.85    198.98 o 
  -6  -3   4     1257.51     1496.19     91.66 o 
  -5  -3   4        0.84        7.03     14.58 o 
  -4  -3   4     3557.51     3814.71    128.28 o 
  -3  -3   4     3574.80     4016.66    131.64 o 
  -2  -3   4     6845.60     7615.49    230.78 o 
  -1  -3   4     6091.79     6139.50    186.99 o 
   0  -3   4       59.36       29.94     12.33 o 
   1  -3   4     3542.17     3197.48    103.99 o 
   2  -3   4     2464.70     2025.27     87.18 o 
   3  -3   4     2518.63     2458.74    130.16 o 
   4  -3   4      951.22      753.72     40.95 o 
   5  -3   4        4.07       36.02     17.53 o 
   6  -3   4      870.55      955.80     61.45 o 
   7  -3   4     2765.65     2695.46    131.66 o 
   8  -3   4      194.79      207.30    119.76 o 
   9  -3   4      884.90      846.19    102.24 o 
  10  -3   4      151.50      146.66     85.50 o 
  11  -3   4      860.95      677.58    104.23 o 
 -12  -2   4        8.93       40.20     54.11 o 
 -11  -2   4        0.72       30.12     45.42 o 
 -10  -2   4      667.11      564.21     71.12 o 
  -9  -2   4      129.77      127.31     41.79 o 
  -8  -2   4      293.99      342.87     51.44 o 
  -7  -2   4       49.18       45.50     28.37 o 
  -6  -2   4        5.27       53.18     34.62 o 
  -5  -2   4     2187.57     2285.31     85.54 o 
  -4  -2   4       94.67      169.05     20.43 o 
  -3  -2   4      734.46      825.92     42.34 o 
  -2  -2   4      915.02     1075.92     45.81 o 
  -1  -2   4     2320.87     2367.27     87.74 o 
   0  -2   4     9073.19     9101.46    266.53 o 
   1  -2   4     9978.45     9741.28    285.51 o 
   2  -2   4       32.42       19.72      9.55 o 
   3  -2   4     5385.04     5563.02    172.11 o 
   4  -2   4     1270.21     1333.41     57.62 o 
   5  -2   4      256.91      235.79     32.57 o 
   6  -2   4      174.85      207.32     27.27 o 
   7  -2   4      585.12      637.99     47.49 o 
   8  -2   4      171.89       97.45     42.80 o 
   9  -2   4        9.98       -9.48     41.77 o 
  10  -2   4      370.85      535.42     86.40 o 
  11  -2   4        7.45       48.66     55.41 o 
 -12  -1   4       25.64       37.90     51.00 o 
 -11  -1   4     1301.75     1031.97    103.87 o 
 -10  -1   4      605.25      671.56    103.08 o 
  -9  -1   4     2723.69     2325.28    165.41 o 
  -8  -1   4      784.34      892.40     80.80 o 
  -7  -1   4     1661.08     1764.17    108.25 o 
  -6  -1   4      446.78      473.84     53.48 o 
  -5  -1   4       26.49       41.89     19.83 o 
  -4  -1   4     2189.88     2099.24     79.82 o 
  -3  -1   4       49.50      100.88     15.95 o 
  -2  -1   4    13301.47    15248.82    442.18 o 
  -1  -1   4     3432.05     3869.67    120.01 o 
   0  -1   4     8711.33     9650.82    297.27 o 
   1  -1   4     2462.99     2506.66     80.52 o 
   2  -1   4      304.66      270.71     22.46 o 
   3  -1   4     5898.44     5484.21    168.37 o 
   4  -1   4     2229.35     2193.62     78.51 o 
   5  -1   4      728.15      690.50     41.81 o 
   6  -1   4      397.05      443.32     38.61 o 
   7  -1   4      557.71      611.61     44.95 o 
   8  -1   4        3.22       33.21     36.76 o 
   9  -1   4      421.44      383.15     52.61 o 
  10  -1   4        0.36      102.03     49.38 o 
  11  -1   4     1112.39     1115.31    128.06 o 
  12  -1   4      331.17      203.83     76.76 o 
 -11   0   4       70.80       75.44     47.77 o 
 -10   0   4      299.50      325.75     61.54 o 
  -9   0   4     4917.07     4979.74    250.88 o 
  -8   0   4     1019.13      922.31     83.44 o 
  -7   0   4     3172.49     3031.16    148.09 o 
  -6   0   4       29.94       15.98     25.87 o 
  -5   0   4     2572.51     2711.36     99.14 o 
  -4   0   4     6162.70     6816.82    212.64 o 
  -3   0   4     6827.43     7556.30    303.32 o 
  -2   0   4     5104.16     5383.10    165.23 o 
  -1   0   4     3184.78     3460.27    107.91 o 
   0   0   4     3514.65     3641.07    130.18 o 
   1   0   4        4.26        5.07      7.93 o 
   2   0   4       52.34       77.75     11.84 o 
   3   0   4      813.25      702.51     34.93 o 
   4   0   4     4637.20     4332.92    158.16 o 
   5   0   4     2441.64     2207.81     80.71 o 
   6   0   4      569.45      606.11     48.22 o 
   7   0   4     1270.97     1280.91     64.42 o 
   8   0   4       87.35       42.67     29.60 o 
   9   0   4     1002.45      952.04     81.84 o 
  10   0   4      366.36      276.67     51.53 o 
  11   0   4      479.75      430.18     84.77 o 
  12   0   4        8.12       68.97     63.00 o 
 -11   1   4       92.63      108.29     65.31 o 
 -10   1   4      325.43      340.09     65.88 o 
  -9   1   4     1016.83      773.46     82.58 o 
  -8   1   4     1748.74     1605.09    112.19 o 
  -7   1   4      173.60      190.14     39.90 o 
  -6   1   4     1439.23     1568.96     74.12 o 
  -5   1   4     3861.03     4229.96    144.21 o 
  -4   1   4      661.59      795.66     45.65 o 
  -3   1   4    12216.56    13240.57    389.66 o 
  -2   1   4     4831.52     5814.14    178.36 o 
  -1   1   4     9059.12    10493.82    306.03 o 
   0   1   4      403.44      444.92     23.96 o 
   1   1   4     1491.01     1571.44     53.37 o 
   2   1   4        2.47        9.41     14.04 o 
   3   1   4    10525.33    10342.53    301.75 o 
   4   1   4    20969.47    20496.94    698.99 o 
   5   1   4       76.27      134.92     18.81 o 
   6   1   4     2656.37     2538.77     99.73 o 
   7   1   4     1183.04     1260.68     64.25 o 
   8   1   4     5212.60     5610.35    223.16 o 
   9   1   4     1147.39     1156.52     89.73 o 
  10   1   4      474.11      450.49     60.44 o 
  11   1   4      240.96      318.93     58.93 o 
  12   1   4       36.13      -79.82     80.40 o 
 -11   2   4       45.66      116.95    106.00 o 
 -10   2   4      497.90      614.78    100.21 o 
  -9   2   4      265.44      268.22     53.08 o 
  -8   2   4      696.33      616.15     69.63 o 
  -7   2   4       35.00       58.53     30.79 o 
  -6   2   4      151.48      184.54     37.19 o 
  -5   2   4      720.90      746.40     65.34 o 
  -4   2   4      851.11      894.38     50.55 o 
  -3   2   4     3498.46     3502.12    118.32 o 
  -2   2   4     6689.64     7212.04    219.04 o 
  -1   2   4     5042.83     5156.85    158.68 o 
   0   2   4     2563.23     2472.96     80.80 o 
   1   2   4       64.16       53.13     10.82 o 
   2   2   4     1177.16     1133.14     41.23 o 
   3   2   4     8666.22     8390.51    247.67 o 
   4   2   4       42.93       95.43     14.74 o 
   5   2   4    11483.95    11751.30    347.82 o 
   6   2   4       28.81       71.23     24.98 o 
   7   2   4      936.93      972.40    111.48 o 
   8   2   4      717.74      792.31     66.22 o 
   9   2   4      472.03      529.08     59.32 o 
  10   2   4     3535.29     3598.33    177.51 o 
  11   2   4      159.42      180.86     59.61 o 
  12   2   4     1013.57      991.25     97.70 o 
  13   2   4      329.47      400.38    134.06 o 
 -10   3   4        4.36      -38.41     54.35 o 
  -9   3   4      786.78      727.33    197.24 o 
  -8   3   4      175.40      222.55     50.89 o 
  -7   3   4      721.79      762.46     72.35 o 
  -6   3   4     1183.87     1153.72     85.58 o 
  -5   3   4       79.94      103.27     23.87 o 
  -4   3   4     1330.93     1456.12     70.17 o 
  -3   3   4      586.98      718.48     48.57 o 
  -2   3   4       78.94      151.42     20.41 o 
  -1   3   4     1110.31     1228.37     52.46 o 
   0   3   4       58.29       64.62     13.65 o 
   1   3   4     6575.29     6661.44    203.85 o 
   2   3   4     1481.39     1425.94     49.57 o 
   3   3   4      259.75      285.48     19.82 o 
   4   3   4     2208.57     2153.36     74.90 o 
   5   3   4      403.00      437.07     31.44 o 
   6   3   4       30.82       18.69     15.13 o 
   7   3   4       23.96       58.57     26.25 o 
   8   3   4      807.22      842.22     68.12 o 
   9   3   4      769.71      829.80     73.12 o 
  10   3   4       22.09       13.08     34.05 o 
  11   3   4      545.74      640.84     77.72 o 
  12   3   4       30.81       79.35     47.11 o 
  13   3   4      732.32      795.45     94.73 o 
 -10   4   4      193.52      241.01     78.41 o 
  -9   4   4      147.61      112.22     59.66 o 
  -8   4   4      456.91      427.66     76.53 o 
  -7   4   4     1591.66     1585.09    109.79 o 
  -6   4   4     3036.76     2831.31    142.36 o 
  -5   4   4      544.54      585.37     48.04 o 
  -4   4   4        0.20      -18.58     17.29 o 
  -3   4   4     3198.72     3116.44    111.22 o 
  -2   4   4        7.10       11.59     14.19 o 
  -1   4   4     5417.67     5041.18    159.53 o 
   0   4   4      948.77     1021.23     46.69 o 
   1   4   4     5294.69     5061.18    155.15 o 
   2   4   4     2465.18     2148.83    152.97 o 
   3   4   4      733.87      707.50     46.57 o 
   4   4   4      423.92      372.53     25.88 o 
   5   4   4      669.95      828.80     43.52 o 
   6   4   4      813.04      738.83     43.71 o 
   7   4   4      135.21      146.24     23.69 o 
   8   4   4      535.46      603.65     67.92 o 
   9   4   4      552.77      623.36     63.91 o 
  10   4   4      629.99      749.11    147.58 o 
  11   4   4        3.86       20.05     40.37 o 
  12   4   4      801.25      814.68     88.90 o 
  13   4   4      180.09      249.32     86.71 o 
  -9   5   4      510.64      378.61     82.82 o 
  -8   5   4     1460.18     1669.66    151.67 o 
  -7   5   4      102.48      125.56     48.43 o 
  -6   5   4     1448.85     1449.93    100.91 o 
  -5   5   4       29.85       21.00     29.49 o 
  -4   5   4     5159.69     5199.00    176.66 o 
  -3   5   4     3463.84     3363.56    130.81 o 
  -2   5   4     3671.18     3827.41    130.57 o 
  -1   5   4     8397.31     8206.86    250.85 o 
   0   5   4     7098.02     7169.90    219.33 o 
   1   5   4     1546.05     1274.64     52.49 o 
   2   5   4      318.29      357.69     34.23 o 
   3   5   4     5772.03     4884.57    224.28 o 
   4   5   4      195.42      153.50     16.30 o 
   5   5   4     9872.94     9606.30    289.59 o 
   6   5   4     1892.06     1739.19     71.92 o 
   7   5   4       21.44       18.70     16.43 o 
   8   5   4      814.99      838.71     66.96 o 
   9   5   4       33.76       20.22     45.43 o 
  10   5   4     2937.27     2880.62    154.31 o 
  11   5   4      142.58      175.10     50.77 o 
  12   5   4      852.54      606.91     80.97 o 
  13   5   4       10.49      -34.39     55.03 o 
  -9   6   4      435.92      456.80    107.33 o 
  -8   6   4       67.65       84.67    111.41 o 
  -7   6   4      989.26      969.92    109.69 o 
  -6   6   4      107.74      113.88     48.25 o 
  -5   6   4      588.37      684.79     65.87 o 
  -4   6   4     2085.05     2039.42    147.25 o 
  -3   6   4       63.26       39.31     25.99 o 
  -2   6   4     2466.75     2354.94     92.73 o 
  -1   6   4      497.24      472.53     37.31 o 
   0   6   4     5794.12     5471.87    174.89 o 
   1   6   4      207.38      213.87     22.58 o 
   2   6   4        0.87       19.82     11.61 o 
   3   6   4      545.46      424.79     49.96 o 
   4   6   4     8342.98     8367.04    305.42 o 
   5   6   4    11573.82    11924.68    354.59 o 
   6   6   4      129.91      156.44     23.65 o 
   7   6   4     2180.32     2196.02     91.62 o 
   8   6   4       65.24       85.70     24.09 o 
   9   6   4     2537.89     2734.51    138.10 o 
  10   6   4     1094.60     1344.19    101.37 o 
  11   6   4      179.76      262.10     65.09 o 
  12   6   4     1662.59     1591.90    124.76 o 
  13   6   4      416.80      525.50     98.62 o 
  -8   7   4       69.71       54.00     61.84 o 
  -7   7   4      888.57      765.31    126.65 o 
  -6   7   4       11.33      -17.31     75.93 o 
  -5   7   4      308.93      317.73     52.22 o 
  -4   7   4       34.14       66.69     30.58 o 
  -3   7   4      272.18      333.34     39.33 o 
  -2   7   4      970.75      929.63     58.06 o 
  -1   7   4       15.02       26.04     19.87 o 
   0   7   4      451.84      595.41     46.18 o 
   1   7   4      501.58      507.92     36.21 o 
   2   7   4      222.11      231.27     30.10 o 
   3   7   4        8.77       43.28     19.70 o 
   4   7   4     1417.01     1238.80     75.52 o 
   5   7   4      942.96      915.14     52.04 o 
   6   7   4     3482.15     3295.33    179.78 o 
   7   7   4       24.75       44.16     20.25 o 
   8   7   4      989.51      963.60     77.12 o 
   9   7   4       40.51       92.48     31.97 o 
  10   7   4      866.91      896.90     81.75 o 
  11   7   4     1686.31     1736.70    164.41 o 
  12   7   4        9.83       18.25     50.21 o 
  13   7   4      611.25      597.49    104.19 o 
  -7   8   4      260.98      129.95     67.55 o 
  -6   8   4       54.21      126.00     57.86 o 
  -5   8   4       58.01       80.10     40.01 o 
  -4   8   4       44.83       93.16     37.93 o 
  -3   8   4     1387.49     1546.43    129.00 o 
  -2   8   4      237.48      268.21     41.33 o 
  -1   8   4       31.83       35.11     21.75 o 
   0   8   4      405.83      442.78     38.70 o 
   1   8   4      401.71      396.41     39.69 o 
   2   8   4        3.42        7.45     15.83 o 
   3   8   4      284.39      326.84     26.49 o 
   4   8   4     1160.92     1155.40     77.02 o 
   5   8   4      262.81      307.82     40.59 o 
   6   8   4       80.46       98.79     28.13 o 
   7   8   4      137.02      136.55     34.30 o 
   8   8   4        0.97      -34.95     28.27 o 
   9   8   4      142.99      176.91     52.42 o 
  10   8   4      903.81      949.23    115.32 o 
  11   8   4        9.06       24.06     44.09 o 
  12   8   4      317.83      254.45     73.63 o 
  13   8   4       98.02      106.79     67.92 o 
  -7   9   4      479.85      530.05    157.05 o 
  -6   9   4      329.21      363.55     81.27 o 
  -5   9   4      118.78      130.86     43.47 o 
  -4   9   4      258.18      371.66     56.90 o 
  -3   9   4      213.87      206.93     49.18 o 
  -2   9   4     1806.92     1947.37    158.83 o 
  -1   9   4       83.84       85.49     30.93 o 
   0   9   4     4360.75     4394.50    152.77 o 
   1   9   4        5.26       39.54     20.18 o 
   2   9   4      397.50      396.29     34.91 o 
   3   9   4      155.96      104.93     29.84 o 
   4   9   4      268.93      233.50     37.21 o 
   5   9   4     2155.74     1965.79    192.01 o 
   6   9   4       21.20       48.51     27.21 o 
   7   9   4     2712.01     2536.57    131.53 o 
   8   9   4      459.66      510.69     57.41 o 
   9   9   4      305.59      313.17    110.39 o 
  10   9   4      524.84      510.08    206.41 o 
  11   9   4      444.71      349.52     75.39 o 
  12   9   4      442.72      554.87    262.36 o 
  13   9   4      210.80      107.03     71.63 o 
  -6  10   4      164.32      178.87     70.66 o 
  -5  10   4      403.33      472.33     66.47 o 
  -4  10   4      193.09      192.85     50.66 o 
  -3  10   4     1384.41     1549.46    110.37 o 
  -2  10   4       95.97      127.79     41.10 o 
  -1  10   4      396.04      469.65     56.13 o 
   0  10   4     1928.18     2032.31    112.16 o 
   1  10   4     2526.40     2583.18    304.00 o 
   2  10   4     2440.11     2236.65    122.51 o 
   3  10   4      157.73      118.71     32.97 o 
   4  10   4      454.67      526.72     74.32 o 
   5  10   4        1.44       20.63     26.07 o 
   6  10   4    11967.21    11666.70    433.82 o 
   7  10   4      586.26      549.71     60.90 o 
   8  10   4      130.21      120.62     43.88 o 
   9  10   4      119.83      121.13     50.55 o 
  10  10   4      219.78      159.12     61.09 o 
  11  10   4     2634.08     2529.71    232.16 o 
  12  10   4      178.04      154.69    107.69 o 
  13  10   4      231.14      206.43     82.05 o 
  -5  11   4       47.41      205.14     68.57 o 
  -4  11   4      623.23      792.39     85.69 o 
  -3  11   4      153.05      156.44     47.45 o 
  -2  11   4       12.35      -16.60     39.77 o 
  -1  11   4      941.05     1024.43    112.29 o 
   0  11   4        5.20       41.09     41.47 o 
   1  11   4      590.42      481.79     73.64 o 
   2  11   4      379.04      401.24     75.57 o 
   3  11   4     1619.45     1553.23    155.58 o 
   4  11   4      820.91      760.53     70.92 o 
   5  11   4      307.15      349.16     48.64 o 
   6  11   4     2114.07     1940.12    119.71 o 
   7  11   4      150.52      121.09     37.74 o 
   8  11   4     1472.69     1412.69    145.21 o 
   9  11   4       36.36       57.42     41.90 o 
  10  11   4      490.38      576.37    103.19 o 
  11  11   4     1583.03     1536.38    158.25 o 
  12  11   4      579.99      529.70    111.63 o 
  -4  12   4      106.65       89.35     60.57 o 
  -3  12   4        1.13      100.50     69.54 o 
  -2  12   4      266.77      116.15     73.07 o 
  -1  12   4      769.14      743.30     97.02 o 
   0  12   4      202.38       95.68     48.12 o 
   1  12   4       94.93       65.98     44.53 o 
   2  12   4      715.87      576.81    169.84 o 
   3  12   4       67.98      110.28     47.50 o 
   4  12   4       32.96       72.72     45.84 o 
   5  12   4      410.23      333.65     52.43 o 
   6  12   4       53.11       60.74     36.50 o 
   7  12   4      844.07      801.23     78.17 o 
   8  12   4      654.01      609.58     70.35 o 
   9  12   4        9.16        1.13     42.95 o 
  10  12   4      206.08      211.40     63.85 o 
  11  12   4      114.05       87.69     60.77 o 
  12  12   4     1405.94     1084.75    133.49 o 
  -2  13   4      235.30      208.07     67.50 o 
  -1  13   4       13.75       46.18     49.83 o 
   0  13   4      228.67      341.80     71.94 o 
   1  13   4       27.33      108.68     49.62 o 
   2  13   4      581.56      471.19     81.68 o 
   3  13   4      126.92      188.52     59.91 o 
   4  13   4       14.82       48.85     46.24 o 
   5  13   4       37.22       69.87     35.29 o 
   6  13   4      992.92      954.23     86.82 o 
   7  13   4      336.42      305.18     51.02 o 
   8  13   4      279.22      309.62     53.76 o 
   9  13   4      126.00      119.47     73.07 o 
  10  13   4       34.62       65.62     51.45 o 
  11  13   4      278.52      213.06     90.90 o 
  -1  14   4      109.79      116.70     58.70 o 
   0  14   4       25.48      106.58     55.69 o 
   1  14   4      336.95      276.42     71.52 o 
   2  14   4       62.07       68.96     91.75 o 
   3  14   4      785.30      679.51     99.35 o 
   4  14   4      726.97      694.74    100.17 o 
   5  14   4       58.70       15.00     46.10 o 
   6  14   4      437.65      446.15     78.39 o 
   7  14   4      526.65      510.85     68.95 o 
   8  14   4      676.89      705.71     80.92 o 
   9  14   4       32.20      -11.00     50.45 o 
  10  14   4        0.25        2.87     53.40 o 
  11  14   4      222.80      225.24     73.93 o 
   1  15   4       97.25      169.32     63.68 o 
   2  15   4      669.13      534.19     92.65 o 
   3  15   4      568.22      560.08    225.57 o 
   4  15   4       55.56       15.03     53.77 o 
   5  15   4      514.94      448.80     86.14 o 
   6  15   4      132.49       55.31     56.00 o 
   7  15   4     1008.58      825.33    114.19 o 
   8  15   4      485.21      501.92     74.96 o 
   9  15   4       87.95      155.54     93.33 o 
   4  16   4      548.19      383.56     88.80 o 
   5  16   4      472.39      524.94    143.68 o 
   6  16   4       24.06       54.72     76.93 o 
   7  16   4     1066.24      899.99    122.78 o 
  -5 -15   5      172.55      207.23     72.85 o 
  -4 -15   5      608.72      679.27    122.51 o 
  -3 -15   5       45.83      133.67    169.73 o 
  -8 -14   5      227.36      222.48    102.59 o 
  -7 -14   5      423.15      536.87     88.12 o 
  -6 -14   5       92.07       14.24     62.95 o 
  -5 -14   5     2035.21     1861.74    168.21 o 
  -4 -14   5      478.15      556.82    161.57 o 
  -3 -14   5      593.97      503.57     87.46 o 
  -2 -14   5      106.77      128.18     98.34 o 
  -1 -14   5       50.66      117.67     90.71 o 
   0 -14   5     1210.88     1465.07    121.55 o 
  -9 -13   5       54.87       44.43     71.17 o 
  -8 -13   5      162.56      185.48     58.73 o 
  -7 -13   5        1.02      -21.70     46.56 o 
  -6 -13   5     1011.20     1124.58    194.73 o 
  -5 -13   5      459.60      367.24     72.99 o 
  -4 -13   5      618.84      723.10     88.75 o 
  -3 -13   5      184.40      251.55     52.77 o 
  -2 -13   5      230.60      231.57     49.19 o 
  -1 -13   5      355.54      395.11     69.61 o 
   0 -13   5       39.12       99.16     48.15 o 
   1 -13   5      550.78      831.07     92.57 o 
   2 -13   5      113.70      180.18     54.70 o 
 -10 -12   5       20.34       12.29     85.72 o 
  -9 -12   5      277.28      255.01     85.50 o 
  -8 -12   5       72.02       70.79     53.50 o 
  -7 -12   5      159.77      170.73     39.64 o 
  -6 -12   5       80.91       63.72     33.07 o 
  -5 -12   5       19.46       50.90     35.71 o 
  -4 -12   5      653.62      653.77     76.22 o 
  -3 -12   5        2.55       60.29     37.93 o 
  -2 -12   5       97.49      134.80     42.72 o 
  -1 -12   5      100.80       95.71     42.47 o 
   0 -12   5      431.09      429.64     62.77 o 
   1 -12   5      287.15      305.64     69.02 o 
   2 -12   5       96.64      109.80     51.17 o 
   3 -12   5        0.73       69.20     48.05 o 
   4 -12   5      190.64      220.68     65.91 o 
 -11 -11   5      577.28      499.70    137.04 o 
 -10 -11   5      421.70      417.99    112.48 o 
  -9 -11   5      477.45      413.47     65.67 o 
  -8 -11   5      155.37      125.33     46.35 o 
  -7 -11   5       59.98       45.89     32.78 o 
  -6 -11   5       64.31      138.19     55.31 o 
  -5 -11   5        1.01       15.04     26.05 o 
  -4 -11   5      506.06      535.57     60.17 o 
  -3 -11   5      705.11      703.88     68.68 o 
  -2 -11   5      217.54      226.73     67.33 o 
  -1 -11   5      205.70      139.11     37.78 o 
   0 -11   5      151.03      106.80     46.42 o 
   1 -11   5      185.85      181.51     49.02 o 
   2 -11   5      120.86      117.95     42.24 o 
   3 -11   5      919.53      919.88     97.71 o 
   4 -11   5      703.41      874.03     92.87 o 
   5 -11   5       13.82       17.40     49.54 o 
 -11 -10   5       33.23      -41.02     47.18 o 
 -10 -10   5     1135.40     1241.02    108.64 o 
  -9 -10   5       67.16       56.44     45.87 o 
  -8 -10   5     2817.25     2595.44    148.07 o 
  -7 -10   5        0.19        5.50     29.13 o 
  -6 -10   5       73.42       61.77     28.27 o 
  -5 -10   5     1449.94     1238.98    105.73 o 
  -4 -10   5     1183.80     1138.52     98.56 o 
  -3 -10   5     2360.74     2389.01    106.21 o 
  -2 -10   5       21.08       65.95     32.91 o 
  -1 -10   5      295.71      226.09     41.29 o 
   0 -10   5        4.32       -3.32     29.24 o 
   1 -10   5       44.04       49.33     33.37 o 
   2 -10   5      400.05      419.99     58.53 o 
   3 -10   5      511.36      500.67     64.32 o 
   4 -10   5        8.86        0.10     37.89 o 
   5 -10   5      114.44      135.89     50.85 o 
   6 -10   5       98.62       33.36     48.85 o 
 -11  -9   5      426.15      370.27     74.69 o 
 -10  -9   5        0.42       31.49     47.65 o 
  -9  -9   5     2431.70     2567.25    153.81 o 
  -8  -9   5     1136.87     1190.12     98.15 o 
  -7  -9   5     1232.12     1380.34    100.08 o 
  -6  -9   5      916.64      909.24     64.92 o 
  -5  -9   5      581.33      596.44     67.22 o 
  -4  -9   5     8708.69     8446.73    378.48 o 
  -3  -9   5      790.33      871.11     59.28 o 
  -2  -9   5     2663.16     2613.25    108.39 o 
  -1  -9   5      420.99      378.30     47.50 o 
   0  -9   5     1950.55     2059.63    114.60 o 
   1  -9   5     4260.00     4324.97    183.11 o 
   2  -9   5       76.55       75.22     44.34 o 
   3  -9   5     2193.25     2435.43    138.49 o 
   4  -9   5       13.33       22.54     37.18 o 
   5  -9   5     1443.03     1494.80    113.34 o 
   6  -9   5      921.80      825.67     85.49 o 
   7  -9   5       42.69      128.02     65.64 o 
 -12  -8   5        6.34       60.82     63.92 o 
 -11  -8   5      809.47      774.19    100.93 o 
 -10  -8   5       60.34      -53.57     43.22 o 
  -9  -8   5      637.79      717.46     86.08 o 
  -8  -8   5     1212.41     1011.63     89.16 o 
  -7  -8   5     1049.21     1038.29     85.75 o 
  -6  -8   5       11.23       24.83     24.95 o 
  -5  -8   5        2.46       15.21     23.95 o 
  -4  -8   5      549.10      627.48     50.26 o 
  -3  -8   5     2791.73     2787.91    108.20 o 
  -2  -8   5       93.27       89.59     23.43 o 
  -1  -8   5     1362.85     1381.85     69.02 o 
   0  -8   5      802.53      929.36     75.44 o 
   1  -8   5      407.52      373.67     47.74 o 
   2  -8   5     2446.43     2352.22    126.07 o 
   3  -8   5       18.89       30.55     28.50 o 
   4  -8   5     1384.02     1357.51    120.04 o 
   5  -8   5      563.46      631.89     87.20 o 
   6  -8   5       83.23       84.18     40.67 o 
   7  -8   5     1426.19     1531.68    172.32 o 
   8  -8   5      100.25      123.97     65.82 o 
 -12  -7   5      196.01      182.25     70.79 o 
 -11  -7   5      894.67      925.63    100.96 o 
 -10  -7   5      102.93       -1.18     64.58 o 
  -9  -7   5       11.56       15.05     39.44 o 
  -8  -7   5     1307.56     1203.26     97.12 o 
  -7  -7   5      976.35     1139.62     88.04 o 
  -6  -7   5      173.59      252.07     35.93 o 
  -5  -7   5       51.16       48.48     23.63 o 
  -4  -7   5      547.52      626.92     51.92 o 
  -3  -7   5     1676.23     1817.58     86.02 o 
  -2  -7   5       67.15      105.12     21.83 o 
  -1  -7   5       50.96       83.39     20.50 o 
   0  -7   5      650.97      662.18     42.51 o 
   1  -7   5      128.40      122.29     38.65 o 
   2  -7   5      672.52      854.53    105.61 o 
   3  -7   5      253.39      196.55     38.93 o 
   4  -7   5       52.19       -9.30     39.01 o 
   5  -7   5     1126.44     1018.20     83.41 o 
   6  -7   5      339.78      363.81     56.52 o 
   7  -7   5      114.96      107.62     42.66 o 
   8  -7   5       64.96       78.92     58.92 o 
   9  -7   5        2.13      -47.42     57.07 o 
 -12  -6   5       39.93      -19.52     54.66 o 
 -11  -6   5      330.16      255.89     67.81 o 
 -10  -6   5       22.71       89.31     44.70 o 
  -9  -6   5      174.29      261.83     56.32 o 
  -8  -6   5     2627.85     2857.59    154.46 o 
  -7  -6   5      207.17      258.12     47.87 o 
  -6  -6   5     1410.72     1485.35     77.84 o 
  -5  -6   5      246.46      283.30     33.87 o 
  -4  -6   5     1839.17     2019.79     86.07 o 
  -3  -6   5     1111.74     1310.01     66.04 o 
  -2  -6   5     5835.57     5658.34    183.64 o 
  -1  -6   5      410.53      441.36     35.72 o 
   0  -6   5        3.80       19.54     14.90 o 
   1  -6   5      425.25      390.70     28.49 o 
   2  -6   5      393.62      379.07     49.83 o 
   3  -6   5      781.25      748.46     62.87 o 
   4  -6   5     1033.71     1047.53     78.69 o 
   5  -6   5     1293.60     1359.95     93.63 o 
   6  -6   5       11.96       29.87     31.68 o 
   7  -6   5      191.40      184.53     70.64 o 
   8  -6   5       15.12       58.31     46.41 o 
   9  -6   5      684.96      629.22    102.77 o 
 -12  -5   5      822.55      739.34     96.48 o 
 -11  -5   5      983.41     1005.29    146.81 o 
 -10  -5   5      263.52      390.74     63.98 o 
  -9  -5   5     1304.08     1227.28    102.82 o 
  -8  -5   5      590.52      590.29     67.81 o 
  -7  -5   5     3476.82     3844.85    170.77 o 
  -6  -5   5     1749.60     1899.57     88.32 o 
  -5  -5   5      289.72      305.59     33.43 o 
  -4  -5   5      503.46      571.13     41.97 o 
  -3  -5   5     6422.47     6538.58    206.83 o 
  -2  -5   5     8114.76     8204.88    252.66 o 
  -1  -5   5      174.15      146.08     21.42 o 
   0  -5   5      776.36      745.67     43.21 o 
   1  -5   5      819.77      767.99     41.89 o 
   2  -5   5      426.80      436.59     57.26 o 
   3  -5   5     2346.15     2184.28    154.09 o 
   4  -5   5     1656.83     1528.42     90.71 o 
   5  -5   5      138.42      148.06     35.69 o 
   6  -5   5      733.33      767.10     69.42 o 
   7  -5   5      650.23      565.55     62.67 o 
   8  -5   5      240.02      177.60     61.50 o 
   9  -5   5      321.12      372.56     71.46 o 
  10  -5   5       51.52       80.47     60.07 o 
 -12  -4   5      661.19      634.57     99.31 o 
 -11  -4   5       75.28       47.87     50.17 o 
 -10  -4   5      975.87     1057.77    101.84 o 
  -9  -4   5       80.06      160.27     47.47 o 
  -8  -4   5     4938.93     5030.30    215.87 o 
  -7  -4   5       36.50       74.81     35.58 o 
  -6  -4   5      373.29      434.82     40.18 o 
  -5  -4   5     1552.92     1689.45     77.01 o 
  -4  -4   5      380.70      530.86     39.36 o 
  -3  -4   5     8680.04     8923.04    273.44 o 
  -2  -4   5      312.63      382.18     30.34 o 
  -1  -4   5     9541.18     9063.00    273.26 o 
   0  -4   5        9.51       -9.12     10.69 o 
   1  -4   5     2340.97     2203.30     78.94 o 
   2  -4   5     8578.37     8112.11    246.62 o 
   3  -4   5      616.37      620.35     35.72 o 
   4  -4   5     4337.58     3952.96    149.65 o 
   5  -4   5      232.71      212.01     35.50 o 
   6  -4   5     4987.86     4501.00    225.20 o 
   7  -4   5     1760.30     1581.79    101.59 o 
   8  -4   5      403.00      466.03    152.83 o 
   9  -4   5      784.94      837.51    133.15 o 
  10  -4   5      194.13      255.64     69.76 o 
 -12  -3   5        8.34        3.53     70.10 o 
 -11  -3   5       24.95       16.71     46.83 o 
 -10  -3   5     1619.85     1608.38    123.20 o 
  -9  -3   5      412.01      396.81     59.38 o 
  -8  -3   5      151.42      251.41     60.73 o 
  -7  -3   5      483.05      487.03     65.76 o 
  -6  -3   5     1054.12     1045.46     64.43 o 
  -5  -3   5     2413.31     2797.72    103.40 o 
  -4  -3   5     2238.42     2409.91     89.83 o 
  -3  -3   5      338.50      368.84     29.73 o 
  -2  -3   5     5700.50     6172.21    192.05 o 
  -1  -3   5     2186.46     2121.92     89.31 o 
   0  -3   5     3686.97     3466.64    128.42 o 
   1  -3   5     2612.30     2809.40     94.72 o 
   2  -3   5        0.19        9.14     10.27 o 
   3  -3   5     3905.08     3407.69    133.16 o 
   4  -3   5      403.57      431.91     41.47 o 
   5  -3   5     4213.82     3972.25    134.22 o 
   6  -3   5      935.87      823.59     67.39 o 
   7  -3   5      276.65      206.74     44.38 o 
   8  -3   5     3985.85     3928.23    215.17 o 
   9  -3   5       28.90       62.98     56.59 o 
  10  -3   5      495.30      683.15    187.34 o 
  11  -3   5        1.85       96.50     62.69 o 
 -12  -2   5      283.07      202.82    111.01 o 
 -11  -2   5      224.00      227.80     60.66 o 
 -10  -2   5      108.62       75.21     55.95 o 
  -9  -2   5        8.58       79.32     38.07 o 
  -8  -2   5        1.60       15.70     28.69 o 
  -7  -2   5      866.17     1066.49     82.95 o 
  -6  -2   5      447.00      549.31     55.54 o 
  -5  -2   5     1244.67     1530.52     69.66 o 
  -4  -2   5     1781.84     1974.65     78.44 o 
  -3  -2   5      761.43      983.70     58.95 o 
  -2  -2   5     9005.95    10604.76    363.84 o 
  -1  -2   5      345.03      366.73     27.08 o 
   0  -2   5     1268.15     1392.51     51.96 o 
   1  -2   5       83.87      121.38     14.92 o 
   2  -2   5      348.74      384.06     26.59 o 
   3  -2   5      259.38      220.79     33.38 o 
   4  -2   5      128.61      151.26     19.49 o 
   5  -2   5      223.71      232.71     25.57 o 
   6  -2   5     1128.73     1136.82     60.54 o 
   7  -2   5      249.21      257.05     32.88 o 
   8  -2   5      352.88      410.61     66.81 o 
   9  -2   5       20.17       49.90     43.21 o 
  10  -2   5       18.36      -14.80     48.32 o 
  11  -2   5      351.28      347.58     79.72 o 
 -11  -1   5       53.88       -2.57     49.33 o 
 -10  -1   5     1550.89     1359.22    114.39 o 
  -9  -1   5      124.92      189.95     46.92 o 
  -8  -1   5     1804.12     1885.07    132.64 o 
  -7  -1   5      182.06      133.92     34.91 o 
  -6  -1   5     2651.42     2829.11    133.44 o 
  -5  -1   5      994.23      990.83     53.03 o 
  -4  -1   5     1494.50     1693.38     70.09 o 
  -3  -1   5     2008.65     2064.36     76.54 o 
  -2  -1   5       49.83       39.02     11.69 o 
  -1  -1   5     3656.82     4061.76    149.77 o 
   0  -1   5      949.90      977.58     51.12 o 
   1  -1   5    10252.97    10238.37    298.77 o 
   2  -1   5     3081.64     2964.59    119.47 o 
   3  -1   5      215.80      288.54     26.46 o 
   4  -1   5     2347.42     2194.04     80.46 o 
   5  -1   5        0.03        8.29     13.36 o 
   6  -1   5     1783.46     1700.76     75.03 o 
   7  -1   5      550.71      457.63     39.28 o 
   8  -1   5       56.42       73.13     28.49 o 
   9  -1   5      617.74      570.06     80.32 o 
  10  -1   5      273.44      180.25     59.85 o 
  11  -1   5       76.03       46.47     81.80 o 
  12  -1   5      461.39      592.04    105.81 o 
 -11   0   5      522.73      519.64     78.23 o 
 -10   0   5      928.06      717.27     82.77 o 
  -9   0   5      196.05      113.73     59.50 o 
  -8   0   5     2275.94     2448.87    140.95 o 
  -7   0   5     2809.74     2793.44    142.63 o 
  -6   0   5     7931.46     8172.37    307.27 o 
  -5   0   5     1874.25     1968.40     81.39 o 
  -4   0   5     1042.05     1016.83     60.95 o 
  -3   0   5     5669.43     5934.12    185.37 o 
  -2   0   5     9011.60     9784.41    291.18 o 
  -1   0   5     7488.54     8092.67    240.55 o 
   0   0   5      487.96      495.97     34.47 o 
   1   0   5     6988.82     6189.81    184.45 o 
   2   0   5      211.58      194.62     17.92 o 
   3   0   5     6841.36     6647.10    201.55 o 
   4   0   5     1693.22     1465.21     59.94 o 
   5   0   5      756.17      599.45     45.42 o 
   6   0   5     1079.94     1103.43     74.47 o 
   7   0   5     1344.73     1315.08     67.62 o 
   8   0   5     3606.79     3809.72    163.58 o 
   9   0   5      108.30      186.72     45.06 o 
  10   0   5      582.93      596.01     66.07 o 
  11   0   5      235.04      282.23     77.26 o 
  12   0   5     2019.13     1971.80    177.05 o 
 -11   1   5      338.69      329.23     68.12 o 
 -10   1   5      101.18       94.93     49.23 o 
  -9   1   5      188.02      195.39     50.87 o 
  -8   1   5      403.54      396.07     55.94 o 
  -7   1   5     2233.84     2339.34    183.64 o 
  -6   1   5      949.53      979.38     81.87 o 
  -5   1   5      290.47      340.85     32.60 o 
  -4   1   5     2830.85     3079.79    109.66 o 
  -3   1   5      645.49      773.83     43.76 o 
  -2   1   5    15885.36    17690.59    512.37 o 
  -1   1   5       92.29      142.18     16.52 o 
   0   1   5     4687.39     4480.10    137.91 o 
   1   1   5     9657.78     9237.62    270.51 o 
   2   1   5      514.25      469.64     26.78 o 
   3   1   5     3820.00     3423.65    109.47 o 
   4   1   5      338.99      334.71     26.31 o 
   5   1   5     6271.27     5841.48    184.34 o 
   6   1   5        2.74       -5.22     17.66 o 
   7   1   5     3799.51     3692.08    129.44 o 
   8   1   5      878.22      919.55     73.74 o 
   9   1   5       74.27      117.65     35.88 o 
  10   1   5     1022.04      901.88     82.09 o 
  11   1   5      608.89      532.66     85.34 o 
  12   1   5      786.46      857.37    290.45 o 
 -10   2   5      171.80      191.43     73.39 o 
  -9   2   5      878.36      880.43     89.13 o 
  -8   2   5       42.75       81.76     37.77 o 
  -7   2   5       59.80       73.17     34.26 o 
  -6   2   5        0.42       63.56     29.13 o 
  -5   2   5     1657.75     1872.84     90.27 o 
  -4   2   5      495.25      520.55     39.76 o 
  -3   2   5       84.91      122.97     20.21 o 
  -2   2   5     1808.89     1916.05     71.85 o 
  -1   2   5    12338.49    13256.25    388.11 o 
   0   2   5      579.08      642.74     34.09 o 
   1   2   5        1.32       -3.90      8.67 o 
   2   2   5      390.21      332.07     42.73 o 
   3   2   5      212.88      275.59     21.57 o 
   4   2   5    12227.85    12046.10    352.30 o 
   5   2   5      579.58      585.17     46.28 o 
   6   2   5      599.19      528.77     38.17 o 
   7   2   5      284.55      296.80     30.72 o 
   8   2   5     1087.51     1194.30     65.41 o 
   9   2   5     2589.08     2806.66    140.93 o 
  10   2   5     1274.65     1274.68     98.74 o 
  11   2   5     1133.79     1062.82     94.60 o 
  12   2   5       15.45       39.63     70.80 o 
  13   2   5      574.68      597.52    106.95 o 
 -10   3   5      153.13      227.59     77.57 o 
  -9   3   5      481.86      541.40     88.25 o 
  -8   3   5      313.84      293.78     54.25 o 
  -7   3   5        8.74       22.91     34.18 o 
  -6   3   5      950.15      914.66     77.82 o 
  -5   3   5      276.74      291.07     39.29 o 
  -4   3   5        0.98        3.61     16.11 o 
  -3   3   5      897.22      964.21     53.52 o 
  -2   3   5     1153.32     1348.69     61.49 o 
  -1   3   5      484.98      355.13     33.20 o 
   0   3   5       29.85       31.12     12.75 o 
   1   3   5      175.08      232.44     27.53 o 
   2   3   5      565.01      637.68     29.84 o 
   3   3   5     1850.10     1745.13     62.12 o 
   4   3   5        1.62       -6.39     10.35 o 
   5   3   5     1496.38     1464.50     61.43 o 
   6   3   5       87.98       68.16     17.80 o 
   7   3   5     2495.94     2504.45     95.27 o 
   8   3   5      835.34      903.96     70.42 o 
   9   3   5       10.96       17.13     27.10 o 
  10   3   5       84.87       94.25     40.63 o 
  11   3   5      440.09      407.42     71.25 o 
  12   3   5     1217.83     1368.21    115.17 o 
  13   3   5       75.70      122.11     68.26 o 
 -10   4   5       40.84      -27.01     59.03 o 
  -9   4   5      346.17      450.95     93.79 o 
  -8   4   5      508.57      576.06    185.14 o 
  -7   4   5      329.72      358.15     91.95 o 
  -6   4   5      476.93      651.07     66.83 o 
  -5   4   5     1412.42     1298.25     73.85 o 
  -4   4   5     2555.24     2593.78    100.82 o 
  -3   4   5       81.02       55.66     19.42 o 
  -2   4   5     1548.87     1534.61     69.28 o 
  -1   4   5      156.68      241.76     25.38 o 
   0   4   5      451.89      462.33     71.03 o 
   1   4   5     2182.73     2104.94     74.18 o 
   2   4   5       38.27       29.83     13.82 o 
   3   4   5       43.98       18.43     13.76 o 
   4   4   5       49.01       66.94     13.59 o 
   5   4   5     3234.42     3091.63    106.16 o 
   6   4   5      208.16      270.13     27.62 o 
   7   4   5     1130.11     1151.88     60.78 o 
   8   4   5      179.63      173.12     29.52 o 
   9   4   5      573.79      548.14     71.19 o 
  10   4   5        1.70      -21.02     30.39 o 
  11   4   5       44.03      110.46     41.91 o 
  12   4   5       98.22      125.66     57.30 o 
  13   4   5     1008.59     1184.28    132.78 o 
  -9   5   5       98.94      145.01     69.98 o 
  -8   5   5      149.00      230.48     69.06 o 
  -7   5   5     1157.11     1137.39    118.92 o 
  -6   5   5      510.72      509.47     60.62 o 
  -5   5   5     2329.60     2276.80    107.43 o 
  -4   5   5     1884.80     1801.86     91.25 o 
  -3   5   5     1953.65     2125.44    106.25 o 
  -2   5   5     1429.55     1371.51     67.55 o 
  -1   5   5    13908.20    13995.69    415.98 o 
   0   5   5    10947.83    11042.13    329.61 o 
   1   5   5     5683.93     5519.90    172.43 o 
   2   5   5     2288.26     1868.81     84.15 o 
   3   5   5        9.34       60.90     19.30 o 
   4   5   5     7240.19     6957.55    256.99 o 
   5   5   5     2815.75     2573.10    111.71 o 
   6   5   5     3051.14     2811.67     99.91 o 
   7   5   5      386.26      372.69     34.68 o 
   8   5   5      828.55      845.90     54.43 o 
   9   5   5     2042.92     2029.44    157.49 o 
  10   5   5      231.24      222.35     66.10 o 
  11   5   5       37.78       40.52     41.60 o 
  12   5   5      277.41      260.58     57.85 o 
  13   5   5     1875.91     1854.27    142.54 o 
  -8   6   5      320.35      447.78     84.80 o 
  -7   6   5      226.21      257.48     64.26 o 
  -6   6   5     1293.49     1443.98    223.78 o 
  -5   6   5       24.70        0.09     29.01 o 
  -4   6   5       94.55      112.98     28.76 o 
  -3   6   5      824.06      998.62     63.02 o 
  -2   6   5      266.88      293.36     32.50 o 
  -1   6   5     4717.35     4487.81    211.08 o 
   0   6   5       82.00       60.12     17.40 o 
   1   6   5     8795.90     8279.33    252.81 o 
   2   6   5     3000.56     2848.03    120.50 o 
   3   6   5      854.58      733.88     65.37 o 
   4   6   5     2391.71     2112.71     99.46 o 
   5   6   5     1952.77     1948.35    113.44 o 
   6   6   5    11978.98    11935.92    359.65 o 
   7   6   5      244.55      282.82     31.16 o 
   8   6   5     1486.45     1584.50     95.10 o 
   9   6   5      437.18      428.75     53.37 o 
  10   6   5      324.81      453.63     76.29 o 
  11   6   5     2070.64     2259.45    157.59 o 
  12   6   5       21.73        9.47     55.24 o 
  13   6   5      881.01      991.04    135.83 o 
  -8   7   5      757.99      845.56    115.51 o 
  -7   7   5       14.47       41.60     51.31 o 
  -6   7   5      212.33      274.19     64.05 o 
  -5   7   5      177.51      168.73     41.25 o 
  -4   7   5      526.27      489.21     65.20 o 
  -3   7   5      383.08      386.91     42.85 o 
  -2   7   5       59.20       17.55     21.51 o 
  -1   7   5      801.09      847.49     83.20 o 
   0   7   5      240.90      281.52     30.88 o 
   1   7   5     2685.77     2654.26     96.52 o 
   2   7   5       13.21       45.48     20.90 o 
   3   7   5      127.15      132.72     26.09 o 
   4   7   5       49.64       69.60     21.95 o 
   5   7   5     7938.36     7650.02    368.07 o 
   6   7   5     1481.35     1581.87    133.61 o 
   7   7   5     1719.10     1602.12     73.87 o 
   8   7   5       37.12       67.77     25.79 o 
   9   7   5      509.81      529.95     80.95 o 
  10   7   5     2629.21     2652.87    198.76 o 
  11   7   5       62.02       41.12     51.86 o 
  12   7   5     1587.69     1945.83    183.42 o 
  13   7   5       39.14       44.18     99.83 o 
  -7   8   5      326.08      411.10     82.15 o 
  -6   8   5      202.53      229.45     63.45 o 
  -5   8   5      378.21      465.99     58.28 o 
  -4   8   5       17.73        9.22     30.77 o 
  -3   8   5       19.89       39.07     32.03 o 
  -2   8   5     1835.69     1863.73     91.43 o 
  -1   8   5      140.62      172.32     36.46 o 
   0   8   5      116.45      126.20     25.32 o 
   1   8   5        3.07       -0.80     17.13 o 
   2   8   5      133.21      168.31     38.57 o 
   3   8   5      778.47      880.30     70.52 o 
   4   8   5       13.96       15.94     26.55 o 
   5   8   5        1.41      -12.76     19.99 o 
   6   8   5      305.76      365.96     58.05 o 
   7   8   5        4.15       40.60     26.18 o 
   8   8   5     1659.00     1861.58    166.11 o 
   9   8   5        6.99       50.79     40.02 o 
  10   8   5        0.10       79.32     72.90 o 
  11   8   5      504.72      371.97     78.54 o 
  12   8   5      180.75      107.51    131.97 o 
  13   8   5     1507.38     1463.03    206.44 o 
  -6   9   5      138.30      103.63     98.98 o 
  -5   9   5      519.39      687.21    122.85 o 
  -4   9   5     1231.55     1207.35     96.30 o 
  -3   9   5      634.89      655.22     69.75 o 
  -2   9   5      652.43      556.51     60.37 o 
  -1   9   5     1082.20     1114.68     97.54 o 
   0   9   5      191.77      277.74     34.60 o 
   1   9   5     2819.75     2848.87    110.35 o 
   2   9   5      206.96      204.33     34.97 o 
   3   9   5       16.20       16.22     22.03 o 
   4   9   5        1.20       30.33     22.47 o 
   5   9   5      210.28      246.41     47.98 o 
   6   9   5     2340.20     2182.44    120.17 o 
   7   9   5      252.83      297.37     45.81 o 
   8   9   5        0.86      -29.17     26.61 o 
   9   9   5      380.45      408.85     71.81 o 
  10   9   5       34.66       10.06     38.11 o 
  11   9   5      151.41      133.21     59.09 o 
  12   9   5        9.22       46.58    105.89 o 
  13   9   5       33.25       70.78     63.21 o 
  -6  10   5      590.08      513.34     92.26 o 
  -5  10   5      225.54      345.61     78.51 o 
  -4  10   5     1294.33     1330.06    104.96 o 
  -3  10   5       63.62       92.33     40.99 o 
  -2  10   5      763.65      893.86     79.16 o 
  -1  10   5      238.11      224.50     55.84 o 
   0  10   5      137.30      210.36     53.78 o 
   1  10   5     3711.12     3647.37    275.64 o 
   2  10   5     1082.72     1176.41     86.08 o 
   3  10   5     1627.64     1546.23    139.39 o 
   4  10   5       17.78       63.32     29.59 o 
   5  10   5     7499.77     6531.18    261.30 o 
   6  10   5     1165.28     1275.96     93.63 o 
   7  10   5     1944.82     2090.88    163.35 o 
   8  10   5       75.29       96.47     37.86 o 
   9  10   5      252.78      291.72     64.25 o 
  10  10   5      477.37      486.14     83.78 o 
  11  10   5      242.81      129.84     60.71 o 
  12  10   5     1197.79     1355.24    237.06 o 
  13  10   5       69.63       20.45    105.07 o 
  -5  11   5      248.87      295.69    108.82 o 
  -4  11   5       56.06       68.58     54.89 o 
  -3  11   5      792.72      757.91    100.02 o 
  -2  11   5      454.50      516.38     84.52 o 
  -1  11   5      255.98      255.86     59.73 o 
   0  11   5      325.78      310.03     61.59 o 
   1  11   5       10.92       -4.10     35.17 o 
   2  11   5     2203.05     2110.71    235.46 o 
   3  11   5      562.35      578.17     60.52 o 
   4  11   5      655.05      570.86     62.24 o 
   5  11   5     2348.84     2286.49    126.67 o 
   6  11   5     1868.24     1743.23    112.97 o 
   7  11   5     4227.94     3625.03    200.29 o 
   8  11   5      149.31      168.08     44.57 o 
   9  11   5      362.67      343.83     72.56 o 
  10  11   5       88.54      242.99     62.35 o 
  11  11   5     1289.68     1459.89    256.93 o 
  12  11   5     1380.12     1213.60    217.33 o 
  -4  12   5        8.42      -44.72     51.51 o 
  -3  12   5      381.91      271.18     85.03 o 
  -2  12   5        0.31       17.27     52.86 o 
  -1  12   5       30.02       90.90     51.23 o 
   0  12   5      189.89      262.00     64.54 o 
   1  12   5      650.00      636.65     90.70 o 
   2  12   5       53.35      119.27     67.11 o 
   3  12   5       38.10       43.91     41.48 o 
   4  12   5        5.45       46.12     31.92 o 
   5  12   5       34.15       99.73     34.82 o 
   6  12   5     1160.06     1133.86     94.59 o 
   7  12   5     1072.40      910.28     87.63 o 
   8  12   5     1614.49     1633.66    199.28 o 
   9  12   5        6.09       76.52     41.58 o 
  10  12   5      450.80      368.66     76.45 o 
  11  12   5      848.52      999.94    163.55 o 
  12  12   5        3.23        3.27     56.18 o 
  -2  13   5       47.09      122.10     63.53 o 
  -1  13   5       89.76      143.34     59.59 o 
   0  13   5        2.13       65.74     51.27 o 
   1  13   5      145.26      290.26    141.89 o 
   2  13   5       70.05       90.08     53.03 o 
   3  13   5      165.93      132.98     53.45 o 
   4  13   5      216.15      202.80     61.84 o 
   5  13   5        1.01       43.42     34.96 o 
   6  13   5      150.63      204.45     45.78 o 
   7  13   5      420.02      467.43     65.35 o 
   8  13   5      174.72      181.79     46.66 o 
   9  13   5       56.23       50.87     42.34 o 
  10  13   5       65.72       46.39     63.83 o 
  11  13   5       54.15        2.08    113.28 o 
  -1  14   5       24.16       93.22     81.47 o 
   0  14   5       73.97       37.15     56.69 o 
   1  14   5       59.14      125.29     88.39 o 
   2  14   5      742.84      742.10    104.47 o 
   3  14   5      428.73      427.23     84.39 o 
   4  14   5       74.37       72.84     51.17 o 
   5  14   5      392.40      407.42     88.14 o 
   6  14   5      300.28      358.89     59.86 o 
   7  14   5     1481.98     1334.39    111.26 o 
   8  14   5       27.01       29.40     41.48 o 
   9  14   5        9.81      -17.32     40.20 o 
  10  14   5      227.83      145.78     92.33 o 
  11  14   5       85.60      -28.00     58.46 o 
   1  15   5       79.84      163.26     82.33 o 
   2  15   5      573.14      534.09     99.75 o 
   3  15   5      665.61      628.31    104.25 o 
   4  15   5      453.79      299.98    112.37 o 
   5  15   5      133.18      121.50     64.07 o 
   6  15   5      880.91      981.87    318.12 o 
   7  15   5      762.50      746.35    237.26 o 
   8  15   5     1835.21     1823.05    138.09 o 
   9  15   5      491.15      507.21     74.66 o 
   4  16   5       91.71       59.94     71.64 o 
   5  16   5      327.34      258.24     80.44 o 
   6  16   5       64.74      106.77     71.47 o 
   7  16   5       34.86      131.51     74.78 o 
  -6 -14   6      897.42     1058.33    175.46 o 
  -5 -14   6      301.52      272.96    111.16 o 
  -4 -14   6     1380.54     1597.72    224.36 o 
  -3 -14   6        3.32       94.18     65.13 o 
  -2 -14   6      841.74     1021.40    127.83 o 
  -1 -14   6      635.81      714.91     96.76 o 
   0 -14   6        0.12      -38.29     47.71 o 
  -8 -13   6       15.29       74.91     83.90 o 
  -6 -13   6       25.79       57.99     49.01 o 
  -5 -13   6     1676.58     1609.43    114.59 o 
  -4 -13   6     1293.42     1292.62    104.61 o 
  -3 -13   6      168.35      153.65     48.39 o 
  -2 -13   6      510.29      591.54     70.38 o 
  -1 -13   6      172.08      104.12     48.55 o 
   0 -13   6      537.15      584.94     77.32 o 
   1 -13   6      629.13      750.36     86.86 o 
   2 -13   6      432.92      415.81     72.34 o 
  -9 -12   6      214.30      192.27    103.80 o 
  -8 -12   6        9.05      109.86     84.06 o 
  -7 -12   6      102.51      109.09     43.19 o 
  -6 -12   6       52.03       59.43     37.87 o 
  -5 -12   6      906.50      871.37     81.07 o 
  -4 -12   6      217.17      266.59     74.17 o 
  -3 -12   6      428.84      448.54     60.19 o 
  -2 -12   6      396.35      390.94     70.97 o 
  -1 -12   6      645.76      735.99     75.47 o 
   0 -12   6       11.06       41.66     39.35 o 
   1 -12   6        3.88      -24.40     39.49 o 
   2 -12   6       25.95       48.29     46.15 o 
   3 -12   6       41.48       55.02     45.50 o 
 -10 -11   6      603.73      579.95     99.13 o 
  -9 -11   6      423.30      302.60     97.24 o 
  -8 -11   6      352.40      379.96     60.59 o 
  -7 -11   6      208.16      154.30     44.99 o 
  -6 -11   6        1.82       10.42     29.72 o 
  -5 -11   6      840.33      693.78     59.13 o 
  -4 -11   6      148.29      171.55     41.64 o 
  -3 -11   6      277.27      380.38     74.85 o 
  -2 -11   6      584.47      579.37     64.93 o 
  -1 -11   6        1.15       26.83     44.28 o 
   0 -11   6        2.70       47.07     40.93 o 
   1 -11   6      641.77      688.54    113.71 o 
   2 -11   6      100.40      127.53     56.95 o 
   3 -11   6      186.03      232.90     84.36 o 
   4 -11   6       50.65      105.29     48.31 o 
   5 -11   6      421.91      410.73     74.32 o 
 -11 -10   6      139.85      306.84     85.28 o 
 -10 -10   6      254.67      310.49    137.59 o 
  -9 -10   6     3300.60     2982.87    169.55 o 
  -8 -10   6      210.45      114.57     48.72 o 
  -7 -10   6     1295.02     1228.67     97.05 o 
  -6 -10   6       54.87       37.71     28.43 o 
  -5 -10   6      715.44      614.88     55.65 o 
  -4 -10   6     2650.44     2500.67    113.28 o 
  -3 -10   6      154.90      161.85     39.85 o 
  -2 -10   6       36.24       12.44     30.53 o 
  -1 -10   6      993.84      968.29     80.41 o 
   0 -10   6       65.14       25.67     32.53 o 
   1 -10   6      329.04      424.33     58.34 o 
   2 -10   6       95.21       78.96     39.56 o 
   3 -10   6        5.64       83.20     39.11 o 
   4 -10   6     1384.18     1266.07    105.32 o 
   5 -10   6      129.10      170.44     85.48 o 
   6 -10   6       88.26      138.99     56.66 o 
 -11  -9   6       25.25      130.84     71.72 o 
 -10  -9   6      494.38      713.89    200.63 o 
  -9  -9   6      963.30      917.28     92.07 o 
  -8  -9   6     1002.46     1040.74     92.33 o 
  -7  -9   6     2276.35     2255.79    132.44 o 
  -6  -9   6      476.13      425.53     47.24 o 
  -5  -9   6     3656.89     3369.69    131.29 o 
  -4  -9   6      367.31      371.23     42.10 o 
  -3  -9   6     5892.44     5918.47    201.15 o 
  -2  -9   6      257.96      260.30     34.23 o 
  -1  -9   6     2464.34     2516.90    129.63 o 
   0  -9   6      191.39      210.64     39.40 o 
   1  -9   6        1.30       30.84     39.39 o 
   2  -9   6     2134.76     2247.18    131.00 o 
   3  -9   6       34.37       71.94     37.47 o 
   4  -9   6      750.52      788.49    140.25 o 
   5  -9   6       17.20       40.57     69.35 o 
   6  -9   6      113.93       95.61     49.74 o 
   7  -9   6      147.18       69.16     62.74 o 
 -11  -8   6       17.91      -28.94     66.86 o 
 -10  -8   6      881.53      934.57     98.10 o 
  -9  -8   6      437.53      465.23     69.28 o 
  -8  -8   6      694.85      837.06     82.11 o 
  -7  -8   6       10.13       41.26     35.83 o 
  -6  -8   6       50.60       39.55     27.83 o 
  -5  -8   6       79.04       92.88     29.46 o 
  -4  -8   6     2084.69     2008.79     94.40 o 
  -3  -8   6     3153.02     2993.68    115.84 o 
  -2  -8   6     1468.06     1525.13     78.30 o 
  -1  -8   6     2325.50     2223.92     93.29 o 
   0  -8   6     1411.82     1314.68     88.38 o 
   1  -8   6     3524.98     3499.09    222.97 o 
   2  -8   6     1478.49     1579.00    103.68 o 
   3  -8   6     2464.19     2616.37    167.90 o 
   4  -8   6      220.30      311.51     51.32 o 
   5  -8   6     1186.85     1366.55    103.75 o 
   6  -8   6     1450.56     1356.39    107.36 o 
   7  -8   6       31.25       14.36     44.09 o 
   8  -8   6      306.79      315.14     82.51 o 
 -11  -7   6       83.41      173.52    127.09 o 
 -10  -7   6      578.40      617.09     81.41 o 
  -9  -7   6      118.33      142.61     49.01 o 
  -8  -7   6      244.31      288.70     53.38 o 
  -7  -7   6      113.27      155.68     40.39 o 
  -6  -7   6      521.03      543.10     50.07 o 
  -5  -7   6      136.62      158.16     32.07 o 
  -4  -7   6      380.55      458.84     55.00 o 
  -3  -7   6      237.03      253.51     32.83 o 
  -2  -7   6      828.12      821.24     60.90 o 
  -1  -7   6     1492.80     1474.15     81.65 o 
   0  -7   6       26.16       17.06     17.79 o 
   1  -7   6        0.96      -26.36     22.52 o 
   2  -7   6      134.95      146.04     34.34 o 
   3  -7   6       40.40       47.71     29.09 o 
   4  -7   6     1022.90     1095.03     86.05 o 
   5  -7   6      817.73      986.02    124.11 o 
   6  -7   6       46.64       47.91     41.78 o 
   7  -7   6      213.28      295.35     55.98 o 
   8  -7   6       14.04       36.66     93.27 o 
 -11  -6   6      121.40      136.28     58.67 o 
 -10  -6   6      195.96      293.78     61.59 o 
  -9  -6   6      147.93      163.52     50.97 o 
  -8  -6   6      211.91      182.22     61.91 o 
  -7  -6   6      576.10      778.09     74.90 o 
  -6  -6   6        1.62       51.77     25.62 o 
  -5  -6   6      945.02     1031.10     64.01 o 
  -4  -6   6        2.36        5.55     18.62 o 
  -3  -6   6     1555.18     1742.93     78.36 o 
  -2  -6   6     1561.22     1734.26     77.22 o 
  -1  -6   6      577.22      593.84     43.06 o 
   0  -6   6     1359.86     1542.75     88.57 o 
   1  -6   6      184.37      200.90     25.49 o 
   2  -6   6      283.54      300.88     46.43 o 
   3  -6   6      612.47      622.30     58.51 o 
   4  -6   6      711.06      714.56     65.10 o 
   5  -6   6      960.43      969.97     82.05 o 
   6  -6   6      872.00      720.76    116.31 o 
   7  -6   6       24.91       49.70     39.67 o 
   8  -6   6      262.48      417.28     79.48 o 
   9  -6   6       60.34      149.06     65.80 o 
 -12  -5   6      673.52      415.81     98.58 o 
 -11  -5   6      431.48      465.89     78.52 o 
 -10  -5   6      542.78      626.20     80.20 o 
  -9  -5   6      146.77      244.33     50.97 o 
  -8  -5   6     4568.84     4567.67    202.81 o 
  -7  -5   6      673.02      753.79     74.41 o 
  -6  -5   6     1483.09     1691.45     91.69 o 
  -5  -5   6      280.25      325.57     34.84 o 
  -4  -5   6     2951.50     3260.62    118.36 o 
  -3  -5   6     9741.63    10801.87    329.30 o 
  -2  -5   6      874.54     1046.10     55.96 o 
  -1  -5   6      130.57       86.46     19.15 o 
   0  -5   6      264.47      304.27     28.29 o 
   1  -5   6     4663.76     4289.55    142.36 o 
   2  -5   6      129.89      128.20     18.68 o 
   3  -5   6       62.65       62.37     25.39 o 
   4  -5   6      902.54      800.73     66.27 o 
   5  -5   6     1641.12     1582.31    111.94 o 
   6  -5   6       98.11      110.27     45.39 o 
   7  -5   6        0.14       41.95     34.60 o 
   8  -5   6      190.04      192.57    151.32 o 
   9  -5   6       71.28       90.19     60.95 o 
  10  -5   6      797.56      906.66    118.93 o 
 -11  -4   6     2220.65     2012.53    147.86 o 
 -10  -4   6      246.18      323.06     64.06 o 
  -9  -4   6      654.90      718.97     80.17 o 
  -8  -4   6       92.48       92.04     40.99 o 
  -7  -4   6     5048.86     5251.50    218.33 o 
  -6  -4   6     1705.57     1840.07     85.61 o 
  -5  -4   6      753.71      802.76     52.47 o 
  -4  -4   6     3196.52     3362.70    119.45 o 
  -3  -4   6     1153.97     1330.06     80.11 o 
  -2  -4   6     8827.96     9252.22    282.33 o 
  -1  -4   6     3925.36     4069.38    134.72 o 
   0  -4   6    12208.86    11333.23    338.25 o 
   1  -4   6      553.62      507.77     34.56 o 
   2  -4   6     3947.99     3664.86    123.35 o 
   3  -4   6     3656.76     3282.73    142.55 o 
   4  -4   6      166.46      195.29     22.95 o 
   5  -4   6     2289.94     2075.38    109.22 o 
   6  -4   6       74.44       33.63     28.22 o 
   7  -4   6      277.33      271.26     88.26 o 
   8  -4   6     1287.48     1092.53    115.20 o 
   9  -4   6        3.57       60.46     48.82 o 
  10  -4   6      704.44      573.02     96.23 o 
 -11  -3   6      646.69      603.73    133.95 o 
 -10  -3   6       80.15       97.59     46.56 o 
  -9  -3   6      512.44      617.86     74.73 o 
  -8  -3   6      263.54      279.58     49.79 o 
  -7  -3   6     1818.84     1875.67    146.46 o 
  -6  -3   6      126.64      156.26     36.89 o 
  -5  -3   6      962.83     1126.20     61.54 o 
  -4  -3   6       55.88       61.55     19.41 o 
  -3  -3   6     2292.38     2390.21     88.33 o 
  -2  -3   6      496.61      436.91     31.58 o 
  -1  -3   6     3911.74     3735.33    122.60 o 
   0  -3   6     1176.73     1000.70     47.56 o 
   1  -3   6     1082.30     1028.41     48.64 o 
   2  -3   6    12753.75    12603.28    426.96 o 
   3  -3   6      599.16      634.49     45.03 o 
   4  -3   6     2230.03     2023.34     80.66 o 
   5  -3   6       81.63       68.04     18.26 o 
   6  -3   6     5518.50     5037.44    199.00 o 
   7  -3   6     2891.75     2703.41    134.67 o 
   8  -3   6       91.49       68.94     44.12 o 
   9  -3   6      260.77      276.04     70.27 o 
  10  -3   6       22.59      107.60     57.82 o 
  11  -3   6     1473.04     1565.30    173.31 o 
 -11  -2   6        2.04      109.20     52.21 o 
 -10  -2   6       12.57       18.31     41.40 o 
  -9  -2   6      612.41      692.87     85.23 o 
  -8  -2   6      222.95      265.18     65.41 o 
  -7  -2   6      924.50      887.17    113.80 o 
  -6  -2   6       17.68       14.79     23.30 o 
  -5  -2   6      307.84      384.43     44.95 o 
  -4  -2   6      627.00      739.56     63.54 o 
  -3  -2   6       70.29       72.07     16.92 o 
  -2  -2   6       47.81       72.11     18.71 o 
  -1  -2   6       39.64       82.57     12.98 o 
   0  -2   6       15.50       19.63     19.84 o 
   1  -2   6      415.82      547.35     40.14 o 
   2  -2   6       20.59       18.52     11.98 o 
   3  -2   6      397.37      389.53     29.56 o 
   4  -2   6      849.17      812.89     45.24 o 
   5  -2   6      596.84      658.97     43.21 o 
   6  -2   6      831.08      946.60     55.49 o 
   7  -2   6     1402.48     1367.87     72.20 o 
   8  -2   6      131.35       57.11     43.89 o 
   9  -2   6       40.73        7.56     44.43 o 
  10  -2   6     1201.21     1112.21    123.26 o 
  11  -2   6      414.04      346.71     82.26 o 
 -11  -1   6     1021.67      961.83    102.01 o 
 -10  -1   6      275.94      266.69     60.43 o 
  -9  -1   6      177.87       73.13     46.29 o 
  -8  -1   6        9.73       10.32     33.78 o 
  -7  -1   6      300.71      257.05     45.69 o 
  -6  -1   6     1778.01     2104.94    149.87 o 
  -5  -1   6     1283.06     1461.89     92.97 o 
  -4  -1   6      227.13      451.56     35.63 o 
  -3  -1   6       65.67       63.07     15.87 o 
  -2  -1   6     2462.66     2728.15     93.80 o 
  -1  -1   6     6937.11     7804.67    273.02 o 
   0  -1   6      117.86      128.17     22.69 o 
   1  -1   6      659.62      743.25     40.43 o 
   2  -1   6     3349.64     3419.15    111.33 o 
   3  -1   6     2430.91     1980.40     80.08 o 
   4  -1   6       19.66       27.98     12.67 o 
   5  -1   6      141.38      115.72     19.58 o 
   6  -1   6     1403.26     1459.20     79.72 o 
   7  -1   6     1262.82     1248.11    104.55 o 
   8  -1   6       36.40       40.78     23.38 o 
   9  -1   6       54.14       19.82     42.29 o 
  10  -1   6      316.14      428.14     77.76 o 
  11  -1   6      228.21      261.86     74.53 o 
  12  -1   6      535.19      571.55    211.24 o 
 -11   0   6       57.43      131.44     57.33 o 
 -10   0   6       83.80      147.93     53.67 o 
  -9   0   6     1396.86     1392.33    154.62 o 
  -8   0   6      344.25      335.26     53.09 o 
  -7   0   6     1661.66     1858.04    145.75 o 
  -6   0   6      317.79      257.78     41.77 o 
  -5   0   6     5655.41     5734.30    188.90 o 
  -4   0   6      167.86      181.32     23.92 o 
  -3   0   6     8661.61     9248.52    281.11 o 
  -2   0   6       14.73       13.55     14.48 o 
  -1   0   6     2889.44     3242.69    105.92 o 
   0   0   6     8382.86     7901.48    273.57 o 
   1   0   6      417.96      391.16     34.09 o 
   2   0   6    11007.24    11149.02    326.85 o 
   3   0   6      238.39      263.89     23.39 o 
   4   0   6      477.53      389.88     30.05 o 
   5   0   6      563.93      483.18     41.00 o 
   6   0   6     6460.46     6607.77    211.67 o 
   7   0   6     2385.65     2436.36     98.34 o 
   8   0   6      292.76      295.05     34.81 o 
   9   0   6      250.02      232.80     43.73 o 
  10   0   6      260.33      307.89    120.31 o 
  11   0   6      611.07      614.93     97.37 o 
  12   0   6       33.18      176.17     75.49 o 
 -10   1   6      266.01      220.49     58.06 o 
  -9   1   6       37.15       96.86     42.24 o 
  -8   1   6      535.91      601.42     69.68 o 
  -7   1   6       46.60        5.19     27.63 o 
  -6   1   6     3753.12     3668.56    162.61 o 
  -5   1   6     3608.66     3594.13    202.59 o 
  -4   1   6       11.00       10.15     19.29 o 
  -3   1   6     3259.29     3461.70    138.44 o 
  -2   1   6     3454.73     3898.54    128.02 o 
  -1   1   6    12116.73    13233.70    457.26 o 
   0   1   6     1280.66     1193.19     48.13 o 
   1   1   6     7104.45     6829.01    209.64 o 
   2   1   6      552.16      507.14     30.02 o 
   3   1   6      856.28      837.74     40.82 o 
   4   1   6    13625.02    13795.64    405.18 o 
   5   1   6      486.92      430.65     39.61 o 
   6   1   6     5031.79     4735.69    156.26 o 
   7   1   6       60.20       71.15     20.14 o 
   8   1   6     4323.73     4221.83    149.28 o 
   9   1   6      609.42      576.41     61.48 o 
  10   1   6      225.23      188.01     44.97 o 
  11   1   6      773.84      926.59     87.73 o 
  12   1   6      220.54      239.61     78.89 o 
 -10   2   6       70.37      114.09     86.11 o 
  -9   2   6        1.25      -28.86     39.15 o 
  -8   2   6      103.41       97.89     38.58 o 
  -7   2   6      299.55      339.77     51.53 o 
  -6   2   6      966.99      980.81     79.56 o 
  -5   2   6        0.07       32.44     19.46 o 
  -4   2   6      529.83      578.58     56.36 o 
  -3   2   6       20.29       59.67     18.62 o 
  -2   2   6     2224.93     2377.42     86.76 o 
  -1   2   6     6245.23     6216.93    192.40 o 
   0   2   6     2162.23     2113.11     74.54 o 
   1   2   6     3300.06     2934.79     97.86 o 
   2   2   6     2716.34     2655.89     90.64 o 
   3   2   6     2195.46     1951.86     69.55 o 
   4   2   6     2127.68     2140.50     87.35 o 
   5   2   6     7924.26     7593.84    232.51 o 
   6   2   6     1921.68     2072.62     81.31 o 
   7   2   6     3205.17     3196.50    115.16 o 
   8   2   6     1221.10     1250.84     78.14 o 
   9   2   6      105.15      109.19     35.69 o 
  10   2   6      324.36      330.87     50.00 o 
  11   2   6        6.76       -1.98     36.29 o 
  12   2   6      928.85      984.43     92.91 o 
  13   2   6      231.54      191.96     75.25 o 
 -10   3   6       45.88      -43.34     64.72 o 
  -9   3   6      117.01       -5.13     91.56 o 
  -8   3   6     1130.82      968.50    142.55 o 
  -7   3   6      660.12      805.49     79.33 o 
  -6   3   6       65.18       66.67     32.23 o 
  -5   3   6      557.67      601.32     48.22 o 
  -4   3   6        0.79       19.61     17.82 o 
  -3   3   6        0.53       -7.42     14.97 o 
  -2   3   6        4.03        2.49     13.41 o 
  -1   3   6     1668.39     1721.43     66.75 o 
   0   3   6     3583.13     3367.81    111.66 o 
   1   3   6     2598.59     2682.24     89.99 o 
   2   3   6     1797.67     1634.26     85.35 o 
   3   3   6     1189.14     1167.38     57.95 o 
   4   3   6     2276.00     2248.63     79.37 o 
   5   3   6      964.48      896.62     47.33 o 
   6   3   6      877.99      859.94     60.91 o 
   7   3   6     2798.61     2820.68    105.33 o 
   8   3   6      789.43      945.07     58.36 o 
   9   3   6      261.01      283.01     54.19 o 
  10   3   6      136.91      172.88     41.39 o 
  11   3   6      700.15      718.94     77.85 o 
  12   3   6       34.34       71.45     45.15 o 
  13   3   6      760.66      710.30     88.37 o 
  -9   4   6        0.70       15.74     60.18 o 
  -8   4   6      177.56      233.16     77.50 o 
  -7   4   6      474.70      515.03     65.77 o 
  -6   4   6      458.27      428.86     62.02 o 
  -5   4   6     2018.52     2019.39     94.21 o 
  -4   4   6      219.35      195.26     29.21 o 
  -3   4   6      238.84      268.79     31.60 o 
  -2   4   6        3.57        9.18     16.35 o 
  -1   4   6     1302.91     1338.42     72.87 o 
   0   4   6     2726.76     2632.33     92.32 o 
   1   4   6        7.79       -4.48     11.18 o 
   2   4   6       82.50       81.44     14.86 o 
   3   4   6      445.97      411.07     24.71 o 
   4   4   6      508.30      473.62     40.18 o 
   5   4   6      474.64      517.07     42.80 o 
   6   4   6     1237.53     1188.68     59.05 o 
   7   4   6     2498.18     2487.66     99.21 o 
   8   4   6     1035.07     1177.80    110.20 o 
   9   4   6       10.59       19.11     33.93 o 
  10   4   6        3.67      -14.42     38.40 o 
  11   4   6       12.73      -34.91     55.90 o 
  12   4   6      851.83      826.88    167.30 o 
  13   4   6      619.61      493.06     80.17 o 
  -9   5   6      523.99      572.37    100.37 o 
  -8   5   6      612.02      408.66     76.43 o 
  -7   5   6      189.01      228.64     64.50 o 
  -6   5   6     1603.51     1531.59    122.96 o 
  -5   5   6      901.06      869.72     63.45 o 
  -4   5   6     4016.40     3871.04    142.13 o 
  -3   5   6      932.11     1086.32     75.50 o 
  -2   5   6     3854.27     3566.50    126.51 o 
  -1   5   6     2039.42     2021.52     79.77 o 
   0   5   6      655.96      524.33     37.80 o 
   1   5   6     8049.71     7669.49    234.13 o 
   2   5   6      278.81      306.38     52.59 o 
   3   5   6      828.72      757.71     82.23 o 
   4   5   6       86.11      106.16     22.54 o 
   5   5   6      940.08      845.34     44.39 o 
   6   5   6     4869.14     4827.39    158.96 o 
   7   5   6     1599.82     1593.76     79.09 o 
   8   5   6      558.20      529.91     44.32 o 
   9   5   6      320.88      352.83     55.98 o 
  10   5   6      599.39      737.40     74.82 o 
  11   5   6       75.73       26.86     40.58 o 
  12   5   6      588.80      539.67     77.17 o 
  13   5   6       16.63      -12.63     59.85 o 
  -8   6   6      101.81      113.85     61.82 o 
  -7   6   6       56.08       79.80     62.13 o 
  -6   6   6      427.25      557.09     81.29 o 
  -5   6   6     4810.09     4724.83    171.72 o 
  -4   6   6      208.79      196.08     35.45 o 
  -3   6   6      836.59      930.88     62.47 o 
  -2   6   6      990.10     1018.77     63.56 o 
  -1   6   6      407.03      448.03     39.16 o 
   0   6   6    14943.65    13984.35    417.18 o 
   1   6   6     1276.37     1290.54    108.37 o 
   2   6   6     1368.47     1188.83     52.91 o 
   3   6   6     1088.09     1061.09    112.53 o 
   4   6   6     6706.92     6857.76    413.97 o 
   5   6   6     5647.62     5225.70    205.14 o 
   6   6   6      252.50      271.05     27.26 o 
   7   6   6     4858.15     4866.36    164.35 o 
   8   6   6        3.81       40.93     21.52 o 
   9   6   6     2387.86     2250.94    137.05 o 
  10   6   6     1170.52     1062.23    116.74 o 
  11   6   6       69.97       -5.11     60.55 o 
  12   6   6      928.52     1169.34    136.32 o 
  13   6   6      711.71      754.30    117.63 o 
  -8   7   6        2.82       89.89     73.54 o 
  -7   7   6      246.80      271.60     69.61 o 
  -6   7   6       59.75       23.57     48.30 o 
  -5   7   6     1285.14     1238.10    141.20 o 
  -4   7   6      359.27      409.90     52.49 o 
  -3   7   6      260.74      315.35     45.68 o 
  -2   7   6      515.96      508.56     45.45 o 
  -1   7   6      202.88      219.82     34.96 o 
   0   7   6     2168.25     2046.45    129.08 o 
   1   7   6     1960.32     1918.77     80.60 o 
   2   7   6      730.96      629.97     38.27 o 
   3   7   6       32.70       35.81     19.61 o 
   4   7   6     4524.18     4346.09    176.83 o 
   5   7   6       65.36       47.43     22.59 o 
   6   7   6     6273.32     6166.65    240.62 o 
   7   7   6      230.46      250.44     43.55 o 
   8   7   6     1761.03     1751.72    106.27 o 
   9   7   6      523.61      608.48     83.56 o 
  10   7   6      296.54      327.20     81.97 o 
  11   7   6     1363.60     1498.83    185.91 o 
  12   7   6       55.23       36.47     73.95 o 
  13   7   6      841.48      736.20    117.01 o 
  -7   8   6      201.36      167.56     69.61 o 
  -6   8   6       61.00       47.39     54.99 o 
  -5   8   6       12.81       32.70     38.55 o 
  -4   8   6      953.69      909.03     81.46 o 
  -3   8   6      731.95      783.25     71.45 o 
  -2   8   6        3.52       19.89     28.18 o 
  -1   8   6       44.79       58.67     37.69 o 
   0   8   6      280.34      372.30     37.80 o 
   1   8   6      813.72      901.34     54.56 o 
   2   8   6      578.58      461.73     50.00 o 
   3   8   6       35.18       27.94     23.09 o 
   4   8   6      501.44      381.11     44.99 o 
   5   8   6      380.12      341.79     43.29 o 
   6   8   6     1053.84      983.26     76.20 o 
   7   8   6      967.72      942.13    107.42 o 
   8   8   6      236.51      341.21     48.93 o 
   9   8   6      856.80      714.57    171.27 o 
  10   8   6      590.10      468.38    135.03 o 
  11   8   6       66.51       91.14     82.66 o 
  12   8   6      152.22      146.29     59.35 o 
  13   8   6        0.05       11.16     63.81 o 
  -6   9   6      187.98      128.13     66.39 o 
  -5   9   6      465.34      503.73     85.56 o 
  -4   9   6     1108.92     1289.46    100.23 o 
  -3   9   6       65.69       84.08     69.25 o 
  -2   9   6      247.10      303.25     46.42 o 
  -1   9   6       72.61       96.45     29.95 o 
   0   9   6     2702.89     2568.79    124.61 o 
   1   9   6     1908.03     2086.15    116.13 o 
   2   9   6       93.16       85.99     27.75 o 
   3   9   6        9.61       23.47     23.21 o 
   4   9   6        9.75      -24.31     20.82 o 
   5   9   6      204.23      187.40     43.61 o 
   6   9   6      312.91      306.49     44.21 o 
   7   9   6     1064.82     1036.35     97.59 o 
   8   9   6       89.56      122.78     34.34 o 
   9   9   6      107.02       88.57     75.99 o 
  10   9   6       90.25      101.55     50.56 o 
  11   9   6      140.76      132.16     59.32 o 
  12   9   6       17.28       57.89     56.80 o 
  13   9   6      637.87      680.91    111.85 o 
  -5  10   6      874.32      829.64    158.12 o 
  -4  10   6      271.20      281.95     56.96 o 
  -3  10   6     2494.67     2564.52    145.49 o 
  -2  10   6       51.87       11.19     71.47 o 
  -1  10   6      712.97      784.22     93.92 o 
   0  10   6     1503.80     1497.58    130.17 o 
   1  10   6      918.85     1016.42     81.15 o 
   2  10   6     7550.04     7683.70    365.10 o 
   3  10   6       15.87       73.18     38.77 o 
   4  10   6      831.85      816.76     72.04 o 
   5  10   6     1375.25     1141.59    109.21 o 
   6  10   6     6387.82     6003.21    247.20 o 
   7  10   6     2134.22     2129.62    127.40 o 
   8  10   6       12.30       25.26     31.15 o 
   9  10   6      177.13      150.61     40.83 o 
  10  10   6       18.74      -43.38     41.75 o 
  11  10   6     1165.08     1041.84    127.21 o 
  12  10   6      131.46      197.39     69.65 o 
  13  10   6      204.96      226.70     79.87 o 
  -4  11   6     1130.80     1332.29    138.97 o 
  -3  11   6      244.35      381.51     86.24 o 
  -2  11   6      279.99      368.98    172.79 o 
  -1  11   6      385.21      432.83     74.99 o 
   0  11   6      277.85      227.70     57.11 o 
   1  11   6     1947.13     1907.94    156.24 o 
   2  11   6       14.71       52.03     38.39 o 
   3  11   6     1732.49     1491.39    161.85 o 
   4  11   6       86.18       62.25     31.98 o 
   5  11   6     1064.09     1220.17     94.60 o 
   6  11   6     1334.68     1431.34    103.18 o 
   7  11   6      174.75      104.46     37.86 o 
   8  11   6     2618.86     2560.97    245.77 o 
   9  11   6      149.33      135.94     42.35 o 
  10  11   6     1406.35     1629.31    157.30 o 
  11  11   6     1051.26      909.00    216.69 o 
  12  11   6       95.78       83.96     55.54 o 
  -3  12   6        0.05       76.33     55.10 o 
  -2  12   6      214.52       72.33    123.07 o 
  -1  12   6      158.31      280.10     88.34 o 
   0  12   6        0.63       94.22     47.79 o 
   1  12   6      740.06      697.28     94.32 o 
   2  12   6      611.32      643.04     98.09 o 
   3  12   6       12.47       -0.40     28.48 o 
   4  12   6       24.17       -6.37     30.90 o 
   5  12   6      106.34      128.15     37.56 o 
   6  12   6      205.69      206.74     46.18 o 
   7  12   6     1433.02     1432.67    109.40 o 
   8  12   6      142.22      278.18     59.30 o 
   9  12   6      546.74      584.88     72.55 o 
  10  12   6      490.39      575.34     93.53 o 
  11  12   6      117.47      106.17     63.12 o 
  12  12   6      432.88      428.54     88.48 o 
  -2  13   6      122.10       77.38     74.89 o 
  -1  13   6        7.18      -10.99     47.18 o 
   0  13   6       47.60       18.08     77.48 o 
   1  13   6        5.65       16.96     45.33 o 
   2  13   6      924.93      679.15    168.74 o 
   3  13   6      339.08      310.07     68.84 o 
   4  13   6       11.90       23.67     46.07 o 
   5  13   6      856.88      790.83     80.42 o 
   6  13   6      126.31      170.07     46.82 o 
   7  13   6      611.67      577.45     80.02 o 
   8  13   6       24.43       67.48     40.01 o 
   9  13   6        0.19        6.07     42.14 o 
  10  13   6      114.49      229.30    106.11 o 
  11  13   6      110.41      147.40     62.16 o 
  -1  14   6       87.24      110.27     63.46 o 
   0  14   6       25.05       90.61     54.61 o 
   1  14   6      509.98      458.45     85.65 o 
   2  14   6      198.29      267.49     67.19 o 
   3  14   6      341.85      433.27     82.95 o 
   4  14   6      266.43      335.67     77.53 o 
   5  14   6      202.64      157.24     64.58 o 
   6  14   6      136.67      210.44     49.76 o 
   7  14   6      398.00      486.04     70.34 o 
   8  14   6      501.45      445.18     86.98 o 
   9  14   6       25.82       94.92     50.26 o 
  10  14   6        5.01       63.78     55.09 o 
   1  15   6      252.29      214.04    231.22 o 
   2  15   6      340.27      457.71     89.73 o 
   3  15   6     1034.59      987.16    130.16 o 
   4  15   6       77.20      131.04     66.32 o 
   5  15   6      161.54      294.97     77.39 o 
   6  15   6      215.47      337.45     81.89 o 
   7  15   6     1431.70     1577.77    211.16 o 
   8  15   6      920.15      960.70    100.41 o 
   9  15   6      173.40      302.95     63.04 o 
   5  16   6        3.61      -40.94     60.70 o 
   6  16   6      164.94      153.36     72.83 o 
  -6 -14   7      397.04      232.96    105.23 o 
  -5 -14   7      684.11      424.57    119.45 o 
  -4 -14   7      125.91      155.73     95.92 o 
  -3 -14   7      847.17     1062.03    188.75 o 
  -2 -14   7        2.38       49.68     48.01 o 
  -1 -14   7      286.49      409.45     67.49 o 
  -6 -13   7      747.49      781.19    101.57 o 
  -5 -13   7      511.74      436.55     78.66 o 
  -4 -13   7      618.98      526.08     86.69 o 
  -3 -13   7      795.33      767.05     87.83 o 
  -2 -13   7      277.58      278.40     56.87 o 
  -1 -13   7      733.10      619.86     78.09 o 
   0 -13   7       72.88       69.61     50.39 o 
   1 -13   7      325.96      330.98     66.19 o 
  -9 -12   7      197.09       59.04     92.17 o 
  -8 -12   7       22.58        6.42     60.91 o 
  -7 -12   7      146.30      146.29     94.32 o 
  -6 -12   7       55.28       58.22     53.15 o 
  -5 -12   7       27.14       72.60     73.04 o 
  -4 -12   7      588.71      612.42     80.59 o 
  -3 -12   7       30.47       55.50     41.08 o 
  -2 -12   7     1347.39     1550.52    113.73 o 
  -1 -12   7      388.72      373.88     60.73 o 
   0 -12   7      101.32      132.76     68.91 o 
   1 -12   7       71.45       64.51     44.72 o 
   2 -12   7       87.32      117.68     50.58 o 
   3 -12   7      221.17      247.12     61.50 o 
 -10 -11   7      359.58      356.79     87.95 o 
  -9 -11   7      406.49      196.15    147.73 o 
  -8 -11   7        6.48      -21.02     56.55 o 
  -7 -11   7       29.88      -21.64     51.10 o 
  -6 -11   7      188.77      117.35     69.64 o 
  -5 -11   7       95.93       66.42     33.61 o 
  -4 -11   7      246.91      244.66     80.45 o 
  -3 -11   7       72.50       73.95     37.15 o 
  -2 -11   7      128.67       97.01     39.37 o 
  -1 -11   7     1330.49     1191.60     95.82 o 
   0 -11   7      402.14      346.83     55.83 o 
   1 -11   7       30.73       54.30     48.05 o 
   2 -11   7       24.30       56.64     41.97 o 
   3 -11   7      125.49       83.98     56.28 o 
   4 -11   7      707.96      928.15     94.33 o 
 -10 -10   7      817.72      734.01    193.29 o 
  -9 -10   7      168.16       84.82     76.10 o 
  -8 -10   7     1373.29     1442.09    140.61 o 
  -7 -10   7      159.18      149.96     94.57 o 
  -6 -10   7      287.09      291.51     42.95 o 
  -5 -10   7      171.98      170.85     46.83 o 
  -4 -10   7     1406.63     1410.24    112.25 o 
  -3 -10   7     1610.75     1747.62    109.92 o 
  -2 -10   7      341.91      375.68     52.40 o 
  -1 -10   7      457.42      476.80     59.14 o 
   0 -10   7       31.92       47.79     33.71 o 
   1 -10   7      750.61      777.95     76.75 o 
   2 -10   7      220.24      219.42     88.24 o 
   3 -10   7      704.36      717.44     82.70 o 
   4 -10   7      980.81     1021.55     94.36 o 
   5 -10   7      278.08      294.96    106.80 o 
   6 -10   7      138.11       50.44     63.73 o 
 -11  -9   7      818.29      856.67    130.31 o 
 -10  -9   7       13.50       15.40     66.11 o 
  -9  -9   7     1313.33     1313.37    141.72 o 
  -8  -9   7     2003.33     2138.80    274.60 o 
  -7  -9   7      565.52      761.71    134.91 o 
  -6  -9   7      658.09      654.33     58.67 o 
  -5  -9   7     1631.12     1459.87     99.61 o 
  -4  -9   7     4012.29     4053.98    174.92 o 
  -3  -9   7     1633.83     1757.23     90.48 o 
  -2  -9   7     2660.22     2758.67    135.58 o 
  -1  -9   7      115.45      139.06     36.87 o 
   0  -9   7     1033.31     1162.49     86.50 o 
   1  -9   7      337.84      319.68     47.71 o 
   2  -9   7      402.88      377.65     53.55 o 
   3  -9   7     1088.51     1359.84    141.06 o 
   4  -9   7       61.65       72.90     41.97 o 
   5  -9   7      701.62      870.26     87.84 o 
   6  -9   7       38.80      120.12     50.86 o 
   7  -9   7      152.52      194.17     62.07 o 
 -11  -8   7      201.62      246.92     88.46 o 
 -10  -8   7      118.19      161.51     98.53 o 
  -9  -8   7      917.87      972.55    123.81 o 
  -8  -8   7     1139.23     1129.46    124.99 o 
  -7  -8   7     1447.24     1605.35    119.37 o 
  -6  -8   7      287.12      255.83     39.25 o 
  -5  -8   7     2114.23     1923.78    111.74 o 
  -4  -8   7     2348.97     2277.78    102.68 o 
  -3  -8   7      901.11      860.40     60.56 o 
  -2  -8   7     4004.77     3918.35    142.69 o 
  -1  -8   7      333.31      427.19     41.81 o 
   0  -8   7     8751.47     8876.20    395.60 o 
   1  -8   7        0.06       25.58     27.87 o 
   2  -8   7      479.98      495.49     59.07 o 
   3  -8   7      767.28      871.98     78.47 o 
   4  -8   7     1043.40     1008.46     87.02 o 
   5  -8   7      749.81      796.74     81.34 o 
   6  -8   7       60.14       87.12     52.80 o 
   7  -8   7      217.59      247.40     62.24 o 
 -11  -7   7      156.18      100.79     79.85 o 
 -10  -7   7       21.57       69.11    133.95 o 
  -9  -7   7        7.25      128.82     67.15 o 
  -8  -7   7       75.50       43.01     38.08 o 
  -7  -7   7       25.96        8.96     34.33 o 
  -6  -7   7      816.64      939.58     67.51 o 
  -5  -7   7      840.52      990.63     66.81 o 
  -4  -7   7      209.89      209.58     33.57 o 
  -3  -7   7      401.28      381.23     46.89 o 
  -2  -7   7        4.71       28.36     20.14 o 
  -1  -7   7      568.72      605.18     45.96 o 
   0  -7   7      111.09      136.18     25.41 o 
   1  -7   7     1614.92     1698.47    153.53 o 
   2  -7   7      505.09      478.49     54.28 o 
   3  -7   7      117.70      123.33     35.28 o 
   4  -7   7      481.09      491.43     58.28 o 
   5  -7   7      528.09      437.82     57.96 o 
   6  -7   7      955.72     1050.29    115.18 o 
   7  -7   7        1.59       -6.84     48.85 o 
   8  -7   7        7.90        3.45     62.59 o 
 -11  -6   7      116.47       96.77     72.51 o 
 -10  -6   7        6.59       25.13     54.25 o 
  -9  -6   7       78.40       16.97     55.87 o 
  -8  -6   7     2470.97     2682.72    168.86 o 
  -7  -6   7      260.13      253.34     49.54 o 
  -6  -6   7      660.27      687.81     56.01 o 
  -5  -6   7      522.67      608.17     62.38 o 
  -4  -6   7      424.33      436.83     40.25 o 
  -3  -6   7      448.32      490.28     41.14 o 
  -2  -6   7       96.01       93.36     22.45 o 
  -1  -6   7     1385.04     1434.01     97.27 o 
   0  -6   7      293.71      304.76     32.29 o 
   1  -6   7       13.75       72.36     20.42 o 
   2  -6   7      134.39      112.16     29.13 o 
   3  -6   7       24.68       34.71     56.76 o 
   4  -6   7      232.85      246.12     43.21 o 
   5  -6   7     1441.55     1325.06     95.27 o 
   6  -6   7        0.69        8.65     62.56 o 
   7  -6   7      232.19      230.29     49.09 o 
   8  -6   7      389.57      345.82    106.47 o 
   9  -6   7      173.44      168.05     69.30 o 
 -11  -5   7      402.41      332.91     99.20 o 
 -10  -5   7      350.54      320.38     79.25 o 
  -9  -5   7     1671.40     1604.42    121.52 o 
  -8  -5   7      284.36      340.92     74.20 o 
  -7  -5   7     6238.75     6402.17    322.15 o 
  -6  -5   7      702.52      857.55     72.78 o 
  -5  -5   7     3630.82     3669.43    134.62 o 
  -4  -5   7      192.18      277.05     31.71 o 
  -3  -5   7     2978.56     2937.57    108.61 o 
  -2  -5   7     5634.66     5935.62    192.84 o 
  -1  -5   7      190.29      201.63     41.52 o 
   0  -5   7     5364.85     5142.41    197.06 o 
   1  -5   7      222.33      266.67     28.48 o 
   2  -5   7     1887.50     1911.88     79.12 o 
   3  -5   7      680.07      663.39     58.15 o 
   4  -5   7      447.54      434.13     54.86 o 
   5  -5   7      676.32      743.67     68.90 o 
   6  -5   7     1758.66     1620.86    105.04 o 
   7  -5   7       83.49       62.17     35.26 o 
   8  -5   7      129.52      123.64     50.93 o 
   9  -5   7      283.71      203.89     64.50 o 
  10  -5   7        3.03       54.90     60.43 o 
 -11  -4   7      319.28      318.77     96.47 o 
 -10  -4   7      434.54      406.53     87.43 o 
  -9  -4   7       25.95       15.64     42.65 o 
  -8  -4   7     1077.84     1186.87     97.95 o 
  -7  -4   7     1300.14     1267.60     96.91 o 
  -6  -4   7     3170.24     3242.46    154.96 o 
  -5  -4   7     1518.88     1744.54     81.69 o 
  -4  -4   7     3119.22     3219.13    146.88 o 
  -3  -4   7     5026.67     5196.26    188.92 o 
  -2  -4   7     2594.73     2769.23    109.93 o 
  -1  -4   7     7796.96     7742.18    240.09 o 
   0  -4   7      825.69      898.61     48.73 o 
   1  -4   7     5918.47     5819.84    315.93 o 
   2  -4   7     6963.79     6742.61    211.65 o 
   3  -4   7      434.09      507.43     37.01 o 
   4  -4   7     1420.24     1217.37     79.24 o 
   5  -4   7      108.99      114.99     30.44 o 
   6  -4   7     1880.54     1714.90    103.06 o 
   7  -4   7      156.54      136.26     41.73 o 
   8  -4   7      197.80      188.34     55.46 o 
   9  -4   7      343.15      303.66     82.03 o 
  10  -4   7      123.15      102.03     93.60 o 
 -11  -3   7      368.81      344.58     90.60 o 
 -10  -3   7      267.92      350.32     83.41 o 
  -9  -3   7      164.84      267.08     74.50 o 
  -8  -3   7        3.02      -13.55     43.60 o 
  -7  -3   7       54.11       81.61     37.82 o 
  -6  -3   7     2074.98     2128.04    180.79 o 
  -5  -3   7        0.77       15.13     24.20 o 
  -4  -3   7     6862.92     7648.44    242.72 o 
  -3  -3   7      268.66      335.32     33.44 o 
  -2  -3   7      612.40      621.67     38.37 o 
  -1  -3   7     2925.99     2676.77     94.50 o 
   0  -3   7     2556.35     2534.01    109.94 o 
   1  -3   7     9435.04     8948.01    309.13 o 
   2  -3   7      791.30      693.18     41.21 o 
   3  -3   7      998.92     1038.15     53.07 o 
   4  -3   7     4229.30     3867.85    248.99 o 
   5  -3   7     4753.07     4354.99    148.70 o 
   6  -3   7     1354.24     1237.30     83.31 o 
   7  -3   7     1830.32     1739.40    107.58 o 
   8  -3   7      380.46      348.82     53.68 o 
   9  -3   7      126.33      177.81     74.94 o 
  10  -3   7      298.40      338.59     83.88 o 
  11  -3   7      251.76      216.74     72.60 o 
 -11  -2   7      528.26      378.83    137.51 o 
 -10  -2   7      367.09      371.87     64.45 o 
  -9  -2   7        5.31       60.83     70.94 o 
  -8  -2   7        9.41      -27.09     34.19 o 
  -7  -2   7     1721.76     1876.79    116.61 o 
  -6  -2   7     1219.06     1441.36    104.00 o 
  -5  -2   7        9.28        8.67     17.37 o 
  -4  -2   7        2.11        6.11     18.16 o 
  -3  -2   7     3536.37     4027.24    135.82 o 
  -2  -2   7      954.12     1113.48     51.37 o 
  -1  -2   7      359.74      393.98     38.36 o 
   0  -2   7       12.08       12.83     12.19 o 
   1  -2   7       44.56      106.91     17.95 o 
   2  -2   7       19.84       19.72     12.87 o 
   3  -2   7      393.41      409.48     31.88 o 
   4  -2   7        2.47        6.72     13.94 o 
   5  -2   7      765.06      693.32     62.09 o 
   6  -2   7     1353.40     1229.29     74.17 o 
   7  -2   7     4816.33     5009.43    201.27 o 
   8  -2   7      230.63      161.97     57.11 o 
   9  -2   7       27.29       83.59     49.45 o 
  10  -2   7        0.10       27.27     50.25 o 
  11  -2   7      368.24      315.58    109.17 o 
 -11  -1   7       39.66       69.00     50.24 o 
 -10  -1   7      641.00      634.90     80.39 o 
  -9  -1   7       32.85       75.56     41.63 o 
  -8  -1   7      115.61      174.81     54.78 o 
  -7  -1   7     3078.44     2923.92    225.85 o 
  -6  -1   7      425.03      384.07     50.84 o 
  -5  -1   7     1931.38     2040.73     87.95 o 
  -4  -1   7       19.54       23.91     20.68 o 
  -3  -1   7     1845.93     2042.08     81.12 o 
  -2  -1   7     1953.38     2173.86     80.06 o 
  -1  -1   7      108.57       78.93     20.41 o 
   0  -1   7     4053.72     4621.59    172.25 o 
   1  -1   7     3477.04     3521.77    149.68 o 
   2  -1   7     1736.74     1840.53     68.34 o 
   3  -1   7      385.78      434.76     31.76 o 
   4  -1   7      683.20      778.40     46.15 o 
   5  -1   7       99.25      114.06     20.91 o 
   6  -1   7      554.72      526.60     41.12 o 
   7  -1   7      434.86      420.02     40.38 o 
   8  -1   7        4.82        4.74     22.02 o 
   9  -1   7       38.79       62.77     44.59 o 
  10  -1   7      479.74      471.57    112.48 o 
  11  -1   7      104.23      144.76     68.15 o 
  12  -1   7      118.97      137.40    143.93 o 
 -10   0   7      411.22      399.14     81.81 o 
  -9   0   7      487.30      417.81     89.32 o 
  -8   0   7      629.69      538.52     86.13 o 
  -7   0   7      718.80      744.72     73.31 o 
  -6   0   7     7337.34     7143.93    384.75 o 
  -5   0   7      287.10      378.84     47.92 o 
  -4   0   7     5465.50     5646.52    184.45 o 
  -3   0   7      838.85      975.45     65.16 o 
  -2   0   7     3354.01     3307.73    111.62 o 
  -1   0   7     3880.70     3669.39    212.70 o 
   0   0   7      397.81      476.73     39.45 o 
   1   0   7    13966.47    13676.45    397.78 o 
   2   0   7     1119.17     1171.55     50.59 o 
   3   0   7     3326.43     3387.18    112.63 o 
   4   0   7     1118.21     1086.45     53.08 o 
   5   0   7        2.65       20.64     14.70 o 
   6   0   7     1193.25     1404.08     88.80 o 
   7   0   7     5255.29     4890.47    166.92 o 
   8   0   7       44.46       39.75     23.45 o 
   9   0   7        0.80       -7.98     29.70 o 
  10   0   7       20.73      -10.37     47.25 o 
  11   0   7      179.78      213.76     68.68 o 
  12   0   7     1112.80     1084.26    131.24 o 
 -10   1   7        6.95      122.68     75.20 o 
  -9   1   7      700.74      648.89     89.62 o 
  -8   1   7       55.07       39.51     36.01 o 
  -7   1   7     1179.56     1237.55     96.02 o 
  -6   1   7     1926.48     2133.46    120.84 o 
  -5   1   7     2310.54     2481.16    100.92 o 
  -4   1   7     1862.06     1982.46     83.46 o 
  -3   1   7     1124.53     1264.54     62.19 o 
  -2   1   7     6324.22     6615.73    206.87 o 
  -1   1   7      930.50      977.19     46.94 o 
   0   1   7     4099.87     3898.92    125.04 o 
   1   1   7     1156.43     1084.09     47.01 o 
   2   1   7     4930.12     4299.02    135.94 o 
   3   1   7     4365.65     4100.87    150.63 o 
   4   1   7        9.24       18.04     13.85 o 
   5   1   7     5997.49     5580.53    178.71 o 
   6   1   7       94.55      132.87     23.60 o 
   7   1   7    10364.31     9750.21    351.03 o 
   8   1   7        0.25       -6.05     20.87 o 
   9   1   7      653.94      740.60     72.11 o 
  10   1   7       90.83      129.90     42.06 o 
  11   1   7      858.08     1018.66    117.39 o 
  12   1   7     1769.46     1932.12    174.55 o 
 -10   2   7      225.21      224.56     62.33 o 
  -9   2   7      577.76      580.82     75.08 o 
  -8   2   7      231.88      246.99     50.63 o 
  -7   2   7      596.53      593.72     67.03 o 
  -6   2   7        0.12      -22.66     28.52 o 
  -5   2   7     2750.86     2830.03    111.83 o 
  -4   2   7       52.82       48.24     18.62 o 
  -3   2   7      294.01      301.42     33.64 o 
  -2   2   7      389.91      461.26     35.11 o 
  -1   2   7      383.11      381.17     30.74 o 
   0   2   7     5657.38     5518.80    196.16 o 
   1   2   7      555.11      470.61     29.69 o 
   2   2   7     1644.01     1335.45     53.45 o 
   3   2   7       34.52       51.20     13.84 o 
   4   2   7      673.44      593.48     37.66 o 
   5   2   7     1311.20     1414.42     69.62 o 
   6   2   7      379.67      360.03     33.54 o 
   7   2   7      358.25      370.67     35.29 o 
   8   2   7     2575.83     2499.04    140.28 o 
   9   2   7     1810.74     1882.20    113.32 o 
  10   2   7       16.45       14.77     32.79 o 
  11   2   7     1313.06     1393.86    107.97 o 
  12   2   7       42.15       64.19     47.93 o 
  13   2   7     1045.89     1034.46    188.64 o 
  -9   3   7       98.28       81.26     48.53 o 
  -8   3   7      199.34      231.65     52.22 o 
  -7   3   7      222.66      210.34     47.79 o 
  -6   3   7     1933.65     1951.30    128.46 o 
  -5   3   7      516.85      531.23     46.75 o 
  -4   3   7     1480.73     1667.03    152.67 o 
  -3   3   7       86.26      137.80     25.38 o 
  -2   3   7      199.39      286.86     29.97 o 
  -1   3   7      295.17      279.02     27.94 o 
   0   3   7       36.72       36.24     14.60 o 
   1   3   7      483.68      428.91     30.35 o 
   2   3   7       14.20       -0.95     10.37 o 
   3   3   7     4169.35     4019.73    129.41 o 
   4   3   7      590.30      549.47     34.28 o 
   5   3   7      734.11      813.07     46.23 o 
   6   3   7        3.03      -15.01     15.04 o 
   7   3   7     1659.76     1695.69     78.83 o 
   8   3   7     1893.24     2023.87    102.84 o 
   9   3   7       40.53       14.68     27.72 o 
  10   3   7        8.30      107.18     36.91 o 
  11   3   7      481.71      467.48     66.02 o 
  12   3   7     1183.07     1265.64    110.41 o 
  13   3   7      244.47      135.89     60.65 o 
  -9   4   7      295.46      279.76     79.12 o 
  -8   4   7       22.22       18.97     55.49 o 
  -7   4   7        2.33       46.50     38.65 o 
  -6   4   7      265.30      240.52     48.19 o 
  -5   4   7      959.61      978.22     66.03 o 
  -4   4   7     2879.31     2558.48    105.91 o 
  -3   4   7      141.38      162.36     26.66 o 
  -2   4   7        1.40       -4.38     18.55 o 
  -1   4   7      791.89      764.55     47.25 o 
   0   4   7     1925.38     1913.01     76.14 o 
   1   4   7        8.80       36.41     14.64 o 
   2   4   7     1423.91     1387.13     57.02 o 
   3   4   7       30.29       53.38     13.27 o 
   4   4   7      414.11      478.97     43.69 o 
   5   4   7      832.63      866.35     46.18 o 
   6   4   7     1437.44     1594.06    107.45 o 
   7   4   7     1572.81     1548.66     74.14 o 
   8   4   7      363.49      300.62     36.25 o 
   9   4   7      508.69      524.33     58.41 o 
  10   4   7       26.58       41.49     35.27 o 
  11   4   7       18.45       33.82     49.97 o 
  12   4   7      301.32      356.65     65.87 o 
  13   4   7      258.93      230.05     64.10 o 
  -9   5   7       96.05        4.74     84.95 o 
  -8   5   7      122.04      141.82     61.85 o 
  -7   5   7      503.91      556.13     86.01 o 
  -6   5   7      345.49      306.84     52.64 o 
  -5   5   7     4229.80     4097.62    152.45 o 
  -4   5   7      920.35      909.74     67.72 o 
  -3   5   7     2931.73     2831.63    169.08 o 
  -2   5   7       81.25       81.63     23.62 o 
  -1   5   7      300.99      304.11     32.20 o 
   0   5   7     7795.33     7451.94    232.55 o 
   1   5   7      233.54      227.20     25.83 o 
   2   5   7     1344.75     1076.70     50.39 o 
   3   5   7       51.55       55.87     20.64 o 
   4   5   7      199.63      120.78     31.99 o 
   5   5   7     1535.64     1483.93     63.59 o 
   6   5   7      714.89      689.62     44.95 o 
   7   5   7       83.32       53.36     20.17 o 
   8   5   7     3807.10     3830.65    137.82 o 
   9   5   7     1612.69     1712.73    105.82 o 
  10   5   7       17.74       32.17     34.17 o 
  11   5   7       44.43       41.42     41.43 o 
  12   5   7      166.17      161.74    102.17 o 
  13   5   7     1376.82     1238.21    146.90 o 
  -8   6   7      246.41      280.99    103.06 o 
  -7   6   7       37.74      112.55     60.40 o 
  -6   6   7     2162.72     1785.47    195.72 o 
  -5   6   7     2022.68     1869.87     99.31 o 
  -4   6   7     2326.58     2335.52    108.52 o 
  -3   6   7     2703.72     2769.66    113.17 o 
  -2   6   7     1034.79     1195.28     69.81 o 
  -1   6   7     2615.77     2535.18     98.43 o 
   0   6   7       24.89       50.08     20.56 o 
   1   6   7     5717.89     5353.83    173.18 o 
   2   6   7     2209.75     2244.30     83.37 o 
   3   6   7     4308.30     3643.49    150.62 o 
   4   6   7     2189.25     2046.15    101.38 o 
   5   6   7       61.78       33.45     19.38 o 
   6   6   7     3213.37     3000.54    107.48 o 
   7   6   7       77.86      115.70     23.13 o 
   8   6   7     3581.71     3548.87    129.17 o 
   9   6   7      105.54      134.31     50.82 o 
  10   6   7     1564.04     1634.73    150.34 o 
  11   6   7      226.50      217.62     88.64 o 
  12   6   7      440.67      435.68     86.67 o 
  13   6   7     1252.79     1459.79    162.26 o 
  -7   7   7      215.03      284.83    148.23 o 
  -6   7   7      126.03      117.37     81.01 o 
  -5   7   7       23.82       45.23     49.67 o 
  -4   7   7     1550.38     1536.75     88.74 o 
  -3   7   7       21.16        2.30     25.22 o 
  -2   7   7       19.86       29.52     31.24 o 
  -1   7   7      968.27     1027.16     63.84 o 
   0   7   7      713.34      849.38     67.12 o 
   1   7   7     2048.81     2021.14     84.72 o 
   2   7   7      804.29      764.85     62.57 o 
   3   7   7      303.74      298.31     38.29 o 
   4   7   7       12.75       10.19     18.90 o 
   5   7   7     4737.28     4478.11    184.45 o 
   6   7   7      322.84      306.80     42.21 o 
   7   7   7      406.81      435.46     50.29 o 
   8   7   7        0.29        3.12     42.82 o 
   9   7   7      601.38      680.17     89.74 o 
  10   7   7     2838.97     2892.48    231.16 o 
  11   7   7       21.77       25.14     47.70 o 
  12   7   7      812.12      648.35    105.81 o 
  13   7   7       57.28       -2.00     65.08 o 
  -7   8   7       14.75      148.50     66.35 o 
  -6   8   7      190.55      239.23     69.69 o 
  -5   8   7       84.64      101.86     70.12 o 
  -4   8   7       45.15      126.43     41.48 o 
  -3   8   7        2.28       31.28     32.76 o 
  -2   8   7       18.16      -17.27     24.37 o 
  -1   8   7       48.83       92.04     27.75 o 
   0   8   7       79.43      117.96     27.39 o 
   1   8   7        0.79       27.57     20.65 o 
   2   8   7      820.89      736.11     72.17 o 
   3   8   7      620.23      565.98     55.03 o 
   4   8   7       36.40       -1.09     24.31 o 
   5   8   7       32.17       22.76     21.04 o 
   6   8   7      218.81      220.05     35.42 o 
   7   8   7      266.64      364.66     64.34 o 
   8   8   7     3140.86     2982.75    230.16 o 
   9   8   7     2671.37     2586.06    138.62 o 
  10   8   7      111.88       76.71     48.15 o 
  11   8   7      171.84      211.48     64.88 o 
  12   8   7       14.50       51.48     58.57 o 
  13   8   7      700.34      584.42    120.23 o 
  -6   9   7      136.76      148.54    118.05 o 
  -5   9   7      485.39      478.67    156.36 o 
  -4   9   7      219.43      246.28     54.68 o 
  -3   9   7      927.41      794.68     76.81 o 
  -2   9   7        0.27        9.52     36.59 o 
  -1   9   7      140.81      188.52     35.03 o 
   0   9   7       68.38       84.86     32.61 o 
   1   9   7     1602.94     1579.06    101.37 o 
   2   9   7      358.71      442.29     79.26 o 
   3   9   7      148.78      142.35     31.87 o 
   4   9   7      871.36      869.15     72.53 o 
   5   9   7      611.79      602.34     60.71 o 
   6   9   7        8.44      -18.48     22.53 o 
   7   9   7     1100.87     1092.17     85.66 o 
   8   9   7      593.69      458.47     57.34 o 
   9   9   7      152.25      179.87     41.45 o 
  10   9   7     2004.64     1500.71    205.56 o 
  11   9   7       33.12      -25.45     46.07 o 
  12   9   7      358.02      420.29     92.76 o 
  13   9   7       11.02      -37.29     62.53 o 
  -5  10   7      153.15      192.16     97.02 o 
  -4  10   7     2273.54     2589.50    191.81 o 
  -3  10   7        4.11      130.18     50.50 o 
  -2  10   7      917.61      899.16    166.83 o 
  -1  10   7      264.28      271.01    101.04 o 
   0  10   7      451.85      461.25     56.49 o 
   1  10   7     2991.37     3024.72    151.43 o 
   2  10   7       36.99       10.85     33.32 o 
   3  10   7     1725.45     1685.40    156.44 o 
   4  10   7      168.91      135.66     56.09 o 
   5  10   7     1706.11     1511.45    134.62 o 
   6  10   7      165.82      190.61     40.59 o 
   7  10   7      518.10      519.38     59.82 o 
   8  10   7       85.42      130.05     36.56 o 
   9  10   7      247.41      343.03     53.80 o 
  10  10   7      486.80      476.11     84.25 o 
  11  10   7      114.76      106.42     54.74 o 
  12  10   7      320.59      328.36     83.62 o 
  13  10   7       35.11      -53.65     63.11 o 
  -4  11   7       89.27      144.40     58.83 o 
  -3  11   7     1947.42     2280.64    256.00 o 
  -2  11   7      249.06      358.69     69.10 o 
  -1  11   7      178.01      156.00     80.90 o 
   0  11   7     1616.04     1768.75    181.99 o 
   1  11   7       22.42       70.26     42.00 o 
   2  11   7     3419.62     3350.81    296.70 o 
   3  11   7      167.76      197.23     56.63 o 
   4  11   7     2589.13     2445.91    139.10 o 
   5  11   7      609.28      580.97     66.24 o 
   6  11   7     1078.41     1095.53     91.24 o 
   7  11   7     2353.41     2539.80    278.52 o 
   8  11   7       85.80      113.49     38.53 o 
   9  11   7     2989.44     3216.60    169.53 o 
  10  11   7      385.33      485.34     84.41 o 
  11  11   7      641.41      830.12    115.94 o 
  12  11   7      807.94      946.14    131.83 o 
  -3  12   7      294.82      332.92     89.47 o 
  -2  12   7       16.15       73.98     64.25 o 
  -1  12   7       14.06       54.15    104.32 o 
   0  12   7        1.25      -23.83     44.24 o 
   1  12   7      212.95      235.05     59.15 o 
   2  12   7      739.14      789.42    102.01 o 
   3  12   7      541.73      455.33     81.34 o 
   4  12   7       55.12       85.78     36.05 o 
   5  12   7      586.72      586.30     68.23 o 
   6  12   7     1519.83     1740.09    146.65 o 
   7  12   7      118.11      123.31     44.20 o 
   8  12   7      668.61      729.39    105.34 o 
   9  12   7      171.13      342.30     59.02 o 
  10  12   7     1472.56     1566.78    205.06 o 
  11  12   7     1306.80     1410.31    194.04 o 
  12  12   7        0.08      -77.94     51.96 o 
  -2  13   7       52.71      133.63     63.45 o 
  -1  13   7       71.37       27.92     65.43 o 
   0  13   7      124.39      294.23     73.49 o 
   1  13   7        6.45       68.16     49.81 o 
   2  13   7      202.15      198.02     65.18 o 
   3  13   7      302.76      321.78     72.35 o 
   4  13   7       49.44       79.88     38.67 o 
   5  13   7      134.78      132.78     45.59 o 
   6  13   7        0.35        0.86     34.65 o 
   7  13   7      125.87      175.44     46.25 o 
   8  13   7       17.09       50.00     41.64 o 
   9  13   7      399.98      425.82     65.27 o 
  10  13   7      128.46      131.54     62.62 o 
  11  13   7       10.15       -9.29     55.59 o 
   0  14   7        7.89       88.18     55.93 o 
   1  14   7        0.76       45.49     91.40 o 
   2  14   7      302.59      240.13    134.34 o 
   3  14   7      251.62      384.57     80.33 o 
   4  14   7       53.10      106.02     56.00 o 
   5  14   7       48.09       -2.11     49.60 o 
   6  14   7      317.18      298.77     57.04 o 
   7  14   7        6.24      -35.46     38.34 o 
   8  14   7       19.15       41.87     44.21 o 
   9  14   7       60.24      158.95     66.05 o 
  10  14   7      226.71      168.11    123.12 o 
   2  15   7      721.36      888.18    180.97 o 
   3  15   7      169.98      157.00     70.65 o 
   4  15   7      779.29      846.45    119.54 o 
   5  15   7       29.83       88.42     63.01 o 
   6  15   7      681.47      585.96    162.34 o 
   7  15   7      196.33      251.38     61.33 o 
   8  15   7      392.96      418.53     87.03 o 
   9  15   7      398.16      487.60     75.98 o 
  -4 -14   8      636.36      658.52    153.08 o 
  -3 -14   8       20.33      111.40     65.67 o 
  -6 -13   8      258.53        1.39     58.87 o 
  -5 -13   8      972.19      892.99    184.86 o 
  -4 -13   8      583.58      595.10    109.53 o 
  -3 -13   8      353.83      337.14     80.50 o 
  -2 -13   8      705.67      929.16    133.98 o 
  -1 -13   8      138.77      143.17     65.60 o 
   0 -13   8      516.03      681.54     92.53 o 
   1 -13   8        0.15      -50.31     45.22 o 
  -8 -12   8       20.45       35.42     60.47 o 
  -7 -12   8       16.95       59.94     58.21 o 
  -6 -12   8      578.90      526.22     84.45 o 
  -5 -12   8      175.96      143.37     62.26 o 
  -4 -12   8      957.78      834.74    102.78 o 
  -3 -12   8      300.65      346.50     72.83 o 
  -2 -12   8       75.01       67.24     55.16 o 
  -1 -12   8      801.49      927.35    135.22 o 
   0 -12   8      118.98      132.14     47.38 o 
   1 -12   8       31.23      119.74     50.96 o 
   2 -12   8       56.71       71.01     50.16 o 
   3 -12   8       46.84      -10.88     50.81 o 
  -9 -11   8        1.32      -37.44     70.31 o 
  -8 -11   8      193.81      219.96     76.87 o 
  -7 -11   8      231.34      182.09     92.75 o 
  -6 -11   8      165.47       67.44     81.59 o 
  -5 -11   8        3.21      -25.36     46.96 o 
  -4 -11   8       39.54      104.53     52.80 o 
  -3 -11   8       39.66       42.78     47.55 o 
  -2 -11   8       50.36       40.62     37.77 o 
  -1 -11   8      304.53      260.60     51.47 o 
   0 -11   8       98.97      101.79     42.40 o 
   1 -11   8       35.94       58.18     45.96 o 
   2 -11   8       19.41        8.36     44.41 o 
   3 -11   8        5.30       -1.63     51.67 o 
   4 -11   8       31.32       47.72     54.46 o 
 -10 -10   8      733.41      851.39    126.08 o 
  -9 -10   8     1053.61      895.23    120.76 o 
  -8 -10   8     1288.04     1112.72    127.05 o 
  -7 -10   8     1134.06     1145.02    121.88 o 
  -6 -10   8        0.35       -5.74     35.12 o 
  -5 -10   8     1425.65     1415.32    102.99 o 
  -4 -10   8      920.66      900.00     79.92 o 
  -3 -10   8      235.17      242.21     44.27 o 
  -2 -10   8      279.24      238.64     46.73 o 
  -1 -10   8       83.55       78.24     36.21 o 
   0 -10   8     1377.14     1356.46    100.08 o 
   1 -10   8       90.43      200.99     46.97 o 
   2 -10   8       21.93      101.88     43.26 o 
   3 -10   8       38.50      109.00     46.84 o 
   4 -10   8      363.25      249.36     58.33 o 
   5 -10   8      697.93      732.38     86.74 o 
 -10  -9   8      653.77      660.94    202.28 o 
  -9  -9   8      554.47      396.78    137.67 o 
  -8  -9   8      858.32     1119.99    128.11 o 
  -7  -9   8     1322.97     1174.84    138.83 o 
  -6  -9   8     2119.08     1908.05    150.69 o 
  -5  -9   8     1212.81     1217.00     93.70 o 
  -4  -9   8      215.83      203.69     37.75 o 
  -3  -9   8     1386.46     1335.40     79.84 o 
  -2  -9   8       88.12      111.65     35.54 o 
  -1  -9   8     1913.10     1937.08    115.68 o 
   0  -9   8        1.74       42.08     40.49 o 
   1  -9   8      485.77      421.48     56.56 o 
   2  -9   8      742.51      765.45    111.90 o 
   3  -9   8      357.63      389.45     59.88 o 
   4  -9   8     1117.85     1223.21    101.51 o 
   5  -9   8       69.60       89.30     45.57 o 
   6  -9   8      722.20      686.80    108.02 o 
 -10  -8   8      386.68      372.42    125.19 o 
  -9  -8   8       25.74       -6.27     52.80 o 
  -8  -8   8     1402.14     1573.89    267.60 o 
  -7  -8   8      497.74      579.72     93.55 o 
  -6  -8   8     2905.17     2643.59    180.09 o 
  -5  -8   8        6.28        8.79     34.52 o 
  -4  -8   8      970.06     1044.85     69.35 o 
  -3  -8   8     1276.89     1492.29     88.68 o 
  -2  -8   8       48.07       39.15     31.53 o 
  -1  -8   8     3936.64     3660.42    188.92 o 
   0  -8   8     1531.81     1648.64    103.15 o 
   1  -8   8     1476.74     1628.99    104.72 o 
   2  -8   8       56.07       96.91     36.44 o 
   3  -8   8      411.70      525.35     61.68 o 
   4  -8   8      166.42      172.18     44.65 o 
   5  -8   8      711.51      769.44     81.42 o 
   6  -8   8      270.28      387.31     61.08 o 
   7  -8   8       40.20       55.65     47.59 o 
 -11  -7   8       99.00      169.28     78.62 o 
 -10  -7   8      400.51       95.01     74.94 o 
  -9  -7   8      230.91      411.48    123.26 o 
  -8  -7   8      967.37      893.60    165.32 o 
  -7  -7   8       32.58       12.04     51.98 o 
  -6  -7   8      533.62      595.09     67.54 o 
  -5  -7   8     2668.80     2659.21    168.51 o 
  -4  -7   8      769.44      700.46     54.02 o 
  -3  -7   8      125.17      178.35     37.39 o 
  -2  -7   8      701.05      791.67     56.30 o 
  -1  -7   8       25.01       72.81     26.15 o 
   0  -7   8     3884.64     4009.75    143.15 o 
   1  -7   8     1351.18     1397.49     91.66 o 
   2  -7   8      133.69      107.72     32.23 o 
   3  -7   8      379.10      343.56     70.69 o 
   4  -7   8      267.68      299.50     50.86 o 
   5  -7   8     2004.02     2068.40    128.06 o 
   6  -7   8       38.40       15.20     38.02 o 
   7  -7   8      291.05      221.52     56.11 o 
   8  -7   8      128.30      218.22     65.81 o 
 -11  -6   8      101.79       91.09     79.99 o 
 -10  -6   8       58.96       53.26     65.09 o 
  -9  -6   8        0.18        2.91     55.24 o 
  -8  -6   8       50.55       16.45     55.37 o 
  -7  -6   8      577.82      787.06    153.93 o 
  -6  -6   8      169.10      301.91     48.28 o 
  -5  -6   8      377.70      555.26     48.97 o 
  -4  -6   8     1539.34     1697.27    104.98 o 
  -3  -6   8      170.94      204.37     29.96 o 
  -2  -6   8      243.12      265.39     33.04 o 
  -1  -6   8       16.26       10.09     18.56 o 
   0  -6   8      160.15      179.87     29.70 o 
   1  -6   8      827.80      893.69     55.43 o 
   2  -6   8      169.27      206.61     37.84 o 
   3  -6   8      720.07      783.14     72.76 o 
   4  -6   8      215.41      292.31     44.30 o 
   5  -6   8       49.41       60.22     35.29 o 
   6  -6   8     1432.12     1245.51     96.72 o 
   7  -6   8       12.59       41.63     41.18 o 
   8  -6   8      456.72      486.46     86.14 o 
   9  -6   8        0.24       -1.44     57.18 o 
 -11  -5   8     1205.85     1133.36    142.30 o 
 -10  -5   8      329.22      421.45    142.66 o 
  -9  -5   8      156.24      321.66     78.29 o 
  -8  -5   8     2506.41     2529.06    378.40 o 
  -7  -5   8      854.96      911.03    109.74 o 
  -6  -5   8     1204.06     1348.90     96.17 o 
  -5  -5   8        0.03       31.03     23.13 o 
  -4  -5   8     2821.01     2761.84    110.55 o 
  -3  -5   8     1287.82     1442.02     73.22 o 
  -2  -5   8        0.17       13.63     17.29 o 
  -1  -5   8     1498.62     1374.73     66.51 o 
   0  -5   8      135.07      155.60     24.23 o 
   1  -5   8     3515.05     3526.80    124.58 o 
   2  -5   8      628.54      655.99     44.97 o 
   3  -5   8       17.22       14.24     22.10 o 
   4  -5   8       17.21       33.13     26.86 o 
   5  -5   8      663.78      650.26     63.85 o 
   6  -5   8      919.28      895.36     78.65 o 
   7  -5   8      435.78      420.93     74.74 o 
   8  -5   8        4.39      -17.80     46.27 o 
   9  -5   8      154.66       81.93     57.97 o 
 -11  -4   8     2167.13     2103.71    195.24 o 
 -10  -4   8      423.93      351.12     85.72 o 
  -9  -4   8     1297.67     1456.29    150.98 o 
  -8  -4   8      773.35      900.92    139.99 o 
  -7  -4   8      671.81      699.90    101.61 o 
  -6  -4   8     1730.34     1881.74    148.12 o 
  -5  -4   8     2284.71     2449.29    104.06 o 
  -4  -4   8     4898.89     5379.51    181.75 o 
  -3  -4   8      510.99      576.62     48.40 o 
  -2  -4   8     1438.50     1556.22     75.70 o 
  -1  -4   8     4827.30     4941.96    163.00 o 
   0  -4   8     8686.99     8522.86    262.61 o 
   1  -4   8       36.45       21.12     15.07 o 
   2  -4   8     2173.03     1979.23     87.59 o 
   3  -4   8      430.30      431.78     36.28 o 
   4  -4   8      163.58      211.68     61.61 o 
   5  -4   8     2706.47     2342.30    175.13 o 
   6  -4   8       14.04       36.04     28.67 o 
   7  -4   8      771.17      643.94     88.81 o 
   8  -4   8      198.63      327.96     56.43 o 
   9  -4   8      661.70      618.81    132.96 o 
  10  -4   8      418.95      401.85     90.92 o 
 -11  -3   8      443.96      233.83     82.21 o 
 -10  -3   8      346.51      308.13     83.98 o 
  -9  -3   8       62.67      128.94     61.76 o 
  -8  -3   8       26.71       41.91     47.95 o 
  -7  -3   8     1303.22     1472.49    149.20 o 
  -6  -3   8      140.67       82.00     38.75 o 
  -5  -3   8     2331.88     2656.10    109.22 o 
  -4  -3   8       77.39       92.25     23.67 o 
  -3  -3   8     5415.42     6139.07    198.82 o 
  -2  -3   8     2585.16     2770.81     99.91 o 
  -1  -3   8        9.57        9.65     13.48 o 
   0  -3   8     1483.91     1359.29     60.81 o 
   1  -3   8     2602.70     2403.78     88.64 o 
   2  -3   8     5710.60     5349.67    172.96 o 
   3  -3   8       35.04       49.16     17.13 o 
   4  -3   8       75.15       88.35     19.99 o 
   5  -3   8     2001.16     1913.89     84.15 o 
   6  -3   8     5136.76     5207.66    220.01 o 
   7  -3   8     1366.12     1249.35     88.97 o 
   8  -3   8       44.77       57.34     49.77 o 
   9  -3   8      160.89      253.68     62.76 o 
  10  -3   8        1.39       -9.24     54.58 o 
  11  -3   8      927.26      818.44    116.33 o 
 -11  -2   8       44.16       77.44     74.03 o 
 -10  -2   8      440.17      406.16     89.30 o 
  -9  -2   8        0.21       37.19     55.13 o 
  -8  -2   8       15.08       16.75     33.00 o 
  -7  -2   8     1112.39     1186.48     93.96 o 
  -6  -2   8       76.56       84.71     31.29 o 
  -5  -2   8       34.27       28.78     48.32 o 
  -4  -2   8     4179.33     4591.23    156.76 o 
  -3  -2   8        7.01       22.17     15.05 o 
  -2  -2   8       40.70       52.50     13.68 o 
  -1  -2   8     1323.52     1280.76     74.58 o 
   0  -2   8      233.45      286.48     37.73 o 
   1  -2   8     5966.94     5779.76    181.37 o 
   2  -2   8      270.77      269.47     26.27 o 
   3  -2   8     4939.24     4764.65    156.36 o 
   4  -2   8      216.19      248.45     27.49 o 
   5  -2   8       10.48       42.45     17.62 o 
   6  -2   8     4529.67     4477.51    154.79 o 
   7  -2   8      757.76      755.03     66.12 o 
   8  -2   8      385.62      401.71     53.05 o 
   9  -2   8      182.23      167.67     92.44 o 
  10  -2   8      805.56      716.50    102.97 o 
  11  -2   8      850.96      782.07    112.63 o 
 -10  -1   8      137.28      187.00     71.21 o 
  -9  -1   8        3.24      -55.48     36.99 o 
  -8  -1   8      226.24      188.25     47.29 o 
  -7  -1   8      360.84      349.09     50.35 o 
  -6  -1   8     1288.62     1370.38     93.84 o 
  -5  -1   8       23.56       23.29     18.89 o 
  -4  -1   8       37.16       71.96     18.38 o 
  -3  -1   8      625.68      714.33     44.83 o 
  -2  -1   8       65.57       83.00     16.23 o 
  -1  -1   8     1024.75     1033.69    111.39 o 
   0  -1   8      214.86      335.32     35.87 o 
   1  -1   8      641.45      675.28     39.64 o 
   2  -1   8     7828.20     7755.59    236.95 o 
   3  -1   8     1687.96     1708.74     70.00 o 
   4  -1   8       64.13       88.18     20.50 o 
   5  -1   8      295.96      347.47     32.81 o 
   6  -1   8       46.66       65.65     20.82 o 
   7  -1   8      471.81      536.54     66.74 o 
   8  -1   8       63.84       60.66     25.42 o 
   9  -1   8      697.26      903.88    160.14 o 
  10  -1   8      233.30      261.05    116.67 o 
  11  -1   8      123.73       76.30     63.72 o 
  12  -1   8      906.94     1047.98    131.95 o 
 -10   0   8     1838.68     1539.51    160.34 o 
  -9   0   8      135.09       66.84     45.57 o 
  -8   0   8      144.91      191.27     67.03 o 
  -7   0   8      850.26      778.26    101.97 o 
  -6   0   8        9.15       35.95     28.99 o 
  -5   0   8     4272.81     4292.93    156.32 o 
  -4   0   8      230.30      338.60     33.25 o 
  -3   0   8     3404.60     3292.52    116.74 o 
  -2   0   8     2060.33     2201.18     83.86 o 
  -1   0   8      266.94      355.67     38.61 o 
   0   0   8     3789.21     3744.89    151.35 o 
   1   0   8      838.78      808.50     66.61 o 
   2   0   8     9528.22    10079.75    300.70 o 
   3   0   8      310.87      293.26     35.81 o 
   4   0   8        0.50        1.67     15.74 o 
   5   0   8       16.18       11.30     15.77 o 
   6   0   8     2321.82     2336.58     93.49 o 
   7   0   8      360.60      438.37     48.40 o 
   8   0   8      327.67      397.54     41.74 o 
   9   0   8        0.27       14.49     34.81 o 
  10   0   8       19.36       76.06     49.09 o 
  11   0   8      583.62      441.87     85.44 o 
  12   0   8      112.04       97.16     65.15 o 
 -10   1   8     1490.67     1258.08    148.52 o 
  -9   1   8      135.42       86.51     48.76 o 
  -8   1   8     1276.01     1311.81    105.43 o 
  -7   1   8       11.89        9.11     36.96 o 
  -6   1   8     2327.94     2520.77    150.47 o 
  -5   1   8     2609.16     2748.45    111.08 o 
  -4   1   8     6475.34     6769.84    219.15 o 
  -3   1   8     2104.27     2115.42     88.84 o 
  -2   1   8     1295.13     1447.15    100.55 o 
  -1   1   8     6973.14     7136.22    220.47 o 
   0   1   8     3989.66     3970.95    132.81 o 
   1   1   8    12559.71    12300.17    360.57 o 
   2   1   8     1398.84     1219.83     72.45 o 
   3   1   8     2297.01     1933.96    116.63 o 
   4   1   8     6989.82     6788.10    211.32 o 
   5   1   8       96.89       76.18     19.08 o 
   6   1   8     3657.26     3588.18    125.49 o 
   7   1   8       36.42       23.32     21.52 o 
   8   1   8     4781.60     4716.93    166.11 o 
   9   1   8       28.42       21.65     30.46 o 
  10   1   8       59.60       82.12     39.42 o 
  11   1   8      600.62      736.43    101.65 o 
  12   1   8        6.53       42.95     62.22 o 
 -10   2   8      171.92      211.09     86.60 o 
  -9   2   8        0.44      113.86     50.01 o 
  -8   2   8      220.43      366.79     60.59 o 
  -7   2   8       59.49      123.76     52.09 o 
  -6   2   8     1303.13     1309.96    156.31 o 
  -5   2   8      446.88      453.83     43.24 o 
  -4   2   8     2255.42     2469.05    101.57 o 
  -3   2   8     1302.65     1475.97     72.20 o 
  -2   2   8     4334.00     4486.48    150.10 o 
  -1   2   8     2774.78     2957.43    103.68 o 
   0   2   8       82.23       78.06     15.42 o 
   1   2   8       44.04       21.27     11.93 o 
   2   2   8     5077.02     4841.35    153.00 o 
   3   2   8     6865.89     6216.90    192.47 o 
   4   2   8        4.46       26.37     13.71 o 
   5   2   8      768.89      675.96     66.95 o 
   6   2   8      588.26      577.12     42.69 o 
   7   2   8     1901.16     1986.50     88.71 o 
   8   2   8     2859.51     2978.70    117.33 o 
   9   2   8      404.47      416.09     73.84 o 
  10   2   8      966.94      893.64     81.46 o 
  11   2   8        0.12        0.57     45.41 o 
  12   2   8     1926.30     1842.72    288.47 o 
  -9   3   8      122.15       64.38     58.78 o 
  -8   3   8      247.68      294.14     57.10 o 
  -7   3   8        1.35       34.57     37.53 o 
  -6   3   8      336.51      413.59     56.61 o 
  -5   3   8      302.50      356.43     54.41 o 
  -4   3   8      463.86      574.39     67.65 o 
  -3   3   8      108.00      171.56     28.01 o 
  -2   3   8      393.62      501.19     76.80 o 
  -1   3   8       22.28       16.32     15.04 o 
   0   3   8       98.63       92.32     17.84 o 
   1   3   8      435.05      534.85     35.81 o 
   2   3   8     1906.35     1702.29     79.51 o 
   3   3   8      770.29      763.82     66.28 o 
   4   3   8     1520.32     1489.05     80.76 o 
   5   3   8      134.11      139.21     21.72 o 
   6   3   8      404.27      365.06     41.93 o 
   7   3   8      135.83      169.84     42.07 o 
   8   3   8      290.93      382.17     41.07 o 
   9   3   8      420.45      511.79     57.17 o 
  10   3   8       17.76       51.54     33.84 o 
  11   3   8      152.06      203.52     52.72 o 
  12   3   8      434.16      415.46     68.50 o 
  13   3   8      344.22      500.78    231.22 o 
  -9   4   8        0.06      -34.62     64.14 o 
  -8   4   8       79.95       45.64     44.59 o 
  -7   4   8       27.30       71.69     40.63 o 
  -6   4   8       44.39       53.80     36.64 o 
  -5   4   8      700.21      735.65     57.67 o 
  -4   4   8       88.74       96.33     25.86 o 
  -3   4   8       27.92        7.54     20.30 o 
  -2   4   8       12.95       37.46     21.92 o 
  -1   4   8     1748.09     1829.35     84.80 o 
   0   4   8     1057.44     1203.06     59.32 o 
   1   4   8     1758.52     1831.70     73.56 o 
   2   4   8      269.92      265.76     24.94 o 
   3   4   8     5137.93     4918.57    156.09 o 
   4   4   8     1773.57     1788.19     70.08 o 
   5   4   8      152.64      196.70     23.55 o 
   6   4   8      177.44      228.95     28.12 o 
   7   4   8     1728.41     1753.24     80.22 o 
   8   4   8     1859.79     2054.59    102.50 o 
   9   4   8      216.25      180.45     39.99 o 
  10   4   8      481.23      475.32     66.14 o 
  11   4   8       75.11       57.20     43.21 o 
  12   4   8      153.59      117.66     52.00 o 
  13   4   8      244.01      168.28     96.50 o 
  -8   5   8      196.71      155.52     66.48 o 
  -7   5   8      135.92      114.00     63.14 o 
  -6   5   8      883.16      872.65     82.68 o 
  -5   5   8       26.73      -10.89     25.79 o 
  -4   5   8     1107.57     1174.93     73.61 o 
  -3   5   8       31.39       85.23     25.78 o 
  -2   5   8     1080.11     1139.64     66.54 o 
  -1   5   8      360.72      370.10     36.27 o 
   0   5   8      252.12      269.87     30.24 o 
   1   5   8     2518.29     2405.99    108.61 o 
   2   5   8     1300.55     1328.89     75.82 o 
   3   5   8     7671.46     6958.39    214.11 o 
   4   5   8        6.94       34.46     12.89 o 
   5   5   8      194.99      209.27     23.37 o 
   6   5   8      228.28      242.12     28.34 o 
   7   5   8      996.05     1122.45     62.34 o 
   8   5   8     1411.18     1357.41     73.34 o 
   9   5   8      943.75      944.40     88.99 o 
  10   5   8      751.08      843.86     78.47 o 
  11   5   8       68.00      129.97     56.90 o 
  12   5   8      449.81      442.52    139.80 o 
  13   5   8        1.88      -75.63     56.01 o 
  -8   6   8       16.00       52.98     63.01 o 
  -7   6   8      604.51      773.07    103.89 o 
  -6   6   8       16.12      -36.23     59.73 o 
  -5   6   8     2433.29     2379.17    160.23 o 
  -4   6   8     1498.31     1431.81     84.24 o 
  -3   6   8     2596.28     2632.25    135.54 o 
  -2   6   8      157.74      177.03     31.72 o 
  -1   6   8      978.47     1038.65     62.80 o 
   0   6   8     5514.15     5323.73    176.92 o 
   1   6   8     1705.51     1616.95     72.74 o 
   2   6   8     1578.91     1407.27     63.67 o 
   3   6   8     1200.14     1200.64     76.82 o 
   4   6   8     3932.26     3375.63    143.82 o 
   5   6   8     3867.60     3498.95    150.20 o 
   6   6   8      254.58      226.81     25.96 o 
   7   6   8     1843.53     1828.81    135.72 o 
   8   6   8      236.03      308.14     45.29 o 
   9   6   8     3759.34     3431.35    162.08 o 
  10   6   8      613.93      650.48     92.50 o 
  11   6   8      255.37      200.09     61.99 o 
  12   6   8      500.35      578.10    101.02 o 
  13   6   8      332.62      364.24     99.06 o 
  -7   7   8      125.02      116.99     62.13 o 
  -6   7   8        0.63       19.46     51.70 o 
  -5   7   8      442.17      340.81     69.03 o 
  -4   7   8       93.28       64.55     31.82 o 
  -3   7   8      442.37      578.84     56.62 o 
  -2   7   8      223.25      263.97     35.52 o 
  -1   7   8     3331.72     3245.91    122.89 o 
   0   7   8     2033.51     2000.99     90.68 o 
   1   7   8      587.14      593.73     61.30 o 
   2   7   8     2130.42     2021.89     82.94 o 
   3   7   8     1264.38     1211.46     80.95 o 
   4   7   8     4271.19     3642.14    282.91 o 
   5   7   8      677.22      590.92     55.79 o 
   6   7   8      481.78      475.99     52.68 o 
   7   7   8       88.87      103.54     38.35 o 
   8   7   8     1323.16     1407.37    148.99 o 
   9   7   8     1802.10     2049.68    122.84 o 
  10   7   8       20.24       51.95     49.13 o 
  11   7   8     1073.51     1056.27    126.60 o 
  12   7   8        3.85       -6.82     50.87 o 
  13   7   8     1016.00     1091.57    263.94 o 
  -6   8   8      115.18       84.51     67.78 o 
  -5   8   8      124.63      171.57     58.74 o 
  -4   8   8      503.26      440.31     62.24 o 
  -3   8   8        6.95       14.55     29.65 o 
  -2   8   8       35.63       47.29     28.42 o 
  -1   8   8      158.54      159.62     33.01 o 
   0   8   8       10.64       22.40     23.91 o 
   1   8   8      895.39      759.82     66.53 o 
   2   8   8       34.37       83.52     32.68 o 
   3   8   8     1037.62      968.40     75.30 o 
   4   8   8        2.87       11.38     21.89 o 
   5   8   8     1499.50     1353.61     90.96 o 
   6   8   8       78.45       84.07     65.50 o 
   7   8   8       38.84       33.48     28.56 o 
   8   8   8       75.57      139.83     37.24 o 
   9   8   8      253.54      280.17     47.60 o 
  10   8   8     1058.00     1052.12    120.85 o 
  11   8   8        1.43       81.13     51.30 o 
  12   8   8        2.13      -46.78     55.77 o 
  13   8   8        4.54       72.23     67.14 o 
  -6   9   8        5.84       21.79     57.68 o 
  -5   9   8      168.97      242.59     74.91 o 
  -4   9   8      832.04      830.59     82.89 o 
  -3   9   8      278.96      307.88     55.95 o 
  -2   9   8      277.67      274.83     47.86 o 
  -1   9   8      571.84      605.63     71.35 o 
   0   9   8        1.68       34.62     28.38 o 
   1   9   8      638.49      657.26     63.33 o 
   2   9   8       55.87       78.51     34.64 o 
   3   9   8       26.26       59.72     29.20 o 
   4   9   8     1378.08     1352.21    221.48 o 
   5   9   8     1143.96     1104.63     84.73 o 
   6   9   8      157.41      114.82     35.18 o 
   7   9   8      342.84      307.43     49.84 o 
   8   9   8      202.51      190.00     41.89 o 
   9   9   8      909.81      987.16     86.75 o 
  10   9   8        0.17       37.36     46.54 o 
  11   9   8      322.21      316.87     73.43 o 
  12   9   8      133.38       53.16     59.17 o 
  13   9   8      469.34      290.15    146.13 o 
  -5  10   8      489.71      646.44    136.38 o 
  -4  10   8        0.81       74.98     56.03 o 
  -3  10   8     1336.18     1463.35    138.97 o 
  -2  10   8      133.05      195.18     55.88 o 
  -1  10   8     1298.78     1262.02    146.96 o 
   0  10   8      255.34      186.12     41.74 o 
   1  10   8        0.42       41.04     30.52 o 
   2  10   8     1996.94     2112.31    130.63 o 
   3  10   8        0.06       -3.43     25.43 o 
   4  10   8      966.89      910.85     78.39 o 
   5  10   8        3.73      -17.06     38.22 o 
   6  10   8     1575.98     1499.50    105.36 o 
   7  10   8        8.69       55.09     31.41 o 
   8  10   8       58.90       30.08     32.31 o 
   9  10   8      250.80      304.29     56.24 o 
  10  10   8      511.37      561.76     90.49 o 
  11  10   8      592.12      665.16    102.46 o 
  12  10   8       68.20       99.33     65.46 o 
  13  10   8      291.98      198.32     79.24 o 
  -4  11   8      641.61      631.50     97.22 o 
  -3  11   8      803.43      945.47    214.30 o 
  -2  11   8      452.33      573.72     92.10 o 
  -1  11   8      465.04      584.16     87.12 o 
   0  11   8      270.70      283.88     64.01 o 
   1  11   8     2561.82     2614.49    143.06 o 
   2  11   8      379.16      367.47     52.92 o 
   3  11   8     2317.16     2185.00    168.10 o 
   4  11   8     1058.06      932.88    119.01 o 
   5  11   8     1572.93     1743.22    116.62 o 
   6  11   8     1252.12     1243.52     99.13 o 
   7  11   8      332.45      335.35     53.12 o 
   8  11   8     1156.74     1331.55    105.30 o 
   9  11   8       31.32       44.27     40.54 o 
  10  11   8     2832.63     2875.96    218.47 o 
  11  11   8      492.36      522.11     95.50 o 
  12  11   8       93.14       71.69    103.52 o 
  -3  12   8       23.80       24.64     84.64 o 
  -2  12   8      235.29      252.48     77.85 o 
  -1  12   8      103.49      107.23     67.31 o 
   0  12   8      212.96      266.91     69.79 o 
   1  12   8        7.82       46.41     46.93 o 
   2  12   8      497.69      627.58     92.61 o 
   3  12   8      483.55      504.12    138.99 o 
   4  12   8      752.02      798.94    184.75 o 
   5  12   8      784.09      942.83     88.10 o 
   6  12   8       72.00       92.13     38.12 o 
   7  12   8      866.41      843.79     84.26 o 
   8  12   8       55.94      139.10     43.92 o 
   9  12   8      883.79      915.13     92.07 o 
  10  12   8      764.14      869.86    114.40 o 
  11  12   8      419.77      432.79     87.95 o 
  12  12   8      217.07      211.33     69.15 o 
  -1  13   8        5.56      120.61     55.91 o 
   0  13   8       10.69       44.31     97.27 o 
   1  13   8        8.02       52.95     50.72 o 
   2  13   8      127.75      132.10     56.90 o 
   3  13   8      480.02      472.00     96.96 o 
   4  13   8       42.81      112.27     41.75 o 
   5  13   8      449.45      451.08     85.71 o 
   6  13   8      412.85      469.34     65.45 o 
   7  13   8      122.56      154.39     50.84 o 
   8  13   8       38.01       17.28     37.94 o 
   9  13   8      144.15      246.95     57.22 o 
  10  13   8      399.08      468.70     99.75 o 
  11  13   8      358.61      245.09     71.76 o 
   0  14   8      156.64      113.95     79.41 o 
   1  14   8       99.99       63.94     54.18 o 
   2  14   8      234.13      197.48    145.28 o 
   3  14   8      191.25      143.75    129.90 o 
   4  14   8       60.69       14.23     52.50 o 
   5  14   8      156.35      229.98     71.83 o 
   6  14   8        0.27      106.86     45.32 o 
   7  14   8        0.31        5.47     51.95 o 
   8  14   8      173.29      194.63     54.76 o 
   9  14   8        0.01      -12.30     43.56 o 
  10  14   8      504.95      550.06     94.71 o 
   2  15   8      230.04      277.13    196.63 o 
   3  15   8      900.71     1007.18    127.89 o 
   4  15   8       28.76       23.86     62.27 o 
   5  15   8      933.57      907.94    125.27 o 
   6  15   8      116.84       38.71     81.42 o 
   7  15   8      259.85      346.24     90.43 o 
   8  15   8      244.27      220.21     60.69 o 
   9  15   8       43.12       78.70     53.00 o 
  -6 -13   9      910.61      804.42    133.59 o 
  -5 -13   9      103.75       89.41     70.45 o 
  -4 -13   9      873.44      965.55    128.00 o 
  -3 -13   9      202.14      294.72     82.56 o 
  -2 -13   9      422.36      431.88     85.27 o 
  -1 -13   9     1135.24     1331.89    141.85 o 
   0 -13   9       14.50      -47.81     60.09 o 
  -7 -12   9      390.67      301.20    113.83 o 
  -6 -12   9      239.08      258.49    121.19 o 
  -5 -12   9       74.48      106.36     62.29 o 
  -4 -12   9       33.16      -38.17     52.93 o 
  -3 -12   9       65.49      119.58     58.38 o 
  -2 -12   9      862.34      785.11    153.96 o 
  -1 -12   9       66.68      -16.14     57.14 o 
   0 -12   9      227.18      356.43     81.67 o 
   1 -12   9       88.20       76.23     68.57 o 
   2 -12   9      420.80      474.01     92.86 o 
  -8 -11   9       61.81      153.69     72.68 o 
  -7 -11   9      403.27      270.31     75.95 o 
  -6 -11   9      137.93      115.40     48.23 o 
  -5 -11   9      786.33      702.48     94.50 o 
  -4 -11   9       70.25       44.12    105.29 o 
  -3 -11   9      181.55      129.29     62.46 o 
  -2 -11   9       35.55       42.80     61.41 o 
  -1 -11   9      637.18      702.14     97.53 o 
   0 -11   9      260.16      193.00     65.94 o 
   1 -11   9        8.22       10.80     41.96 o 
   2 -11   9        7.09      -17.16     43.77 o 
   3 -11   9      238.97      159.11     54.12 o 
   4 -11   9      213.38      217.97     59.90 o 
  -9 -10   9        0.09        3.45     85.36 o 
  -8 -10   9      527.67      549.49    101.73 o 
  -7 -10   9      806.23      807.13    107.18 o 
  -6 -10   9     1114.62     1044.68     95.87 o 
  -5 -10   9      636.28      637.65     73.82 o 
  -4 -10   9      621.20      599.71     84.97 o 
  -3 -10   9      383.26      393.70     73.81 o 
  -2 -10   9      284.45      367.37    142.36 o 
  -1 -10   9      721.39      930.09    106.75 o 
   0 -10   9        0.90       76.37     38.01 o 
   1 -10   9       84.44      120.83     43.52 o 
   2 -10   9       83.18       91.60     60.44 o 
   3 -10   9       95.51       70.87     47.35 o 
   4 -10   9      263.34      317.78     70.94 o 
   5 -10   9       50.86       17.15     47.87 o 
 -10  -9   9      142.23      103.76    164.24 o 
  -9  -9   9     1361.43     1327.12    244.06 o 
  -8  -9   9      989.32     1057.74    127.17 o 
  -7  -9   9      128.59      189.54     66.67 o 
  -6  -9   9     1202.27     1098.50    126.17 o 
  -5  -9   9     1229.33     1083.96     92.77 o 
  -4  -9   9     1914.49     1822.62    115.22 o 
  -3  -9   9       12.25        5.85     33.55 o 
  -2  -9   9     1285.28     1265.72    127.06 o 
  -1  -9   9     1735.75     1603.05    105.87 o 
   0  -9   9     3277.58     3108.48    169.63 o 
   1  -9   9      894.45      893.95     80.79 o 
   2  -9   9      200.40      313.36     55.22 o 
   3  -9   9     1117.09     1140.82     97.48 o 
   4  -9   9        0.11       10.46     43.66 o 
   5  -9   9      965.70     1116.52    108.95 o 
   6  -9   9       72.63       52.23     64.63 o 
 -10  -8   9     1105.71     1016.11    140.52 o 
  -9  -8   9     1050.35     1088.86    135.37 o 
  -8  -8   9       98.04       16.14     62.00 o 
  -7  -8   9      811.60      779.21    108.14 o 
  -6  -8   9       24.07       16.41     38.48 o 
  -5  -8   9     1029.51      999.16     86.75 o 
  -4  -8   9       27.30        7.70     38.42 o 
  -3  -8   9      258.17      347.87     70.98 o 
  -2  -8   9       22.39       10.91     27.20 o 
  -1  -8   9      553.90      530.42     56.91 o 
   0  -8   9     4880.24     4939.10    327.58 o 
   1  -8   9       24.93        8.30     30.64 o 
   2  -8   9      530.54      568.71     66.04 o 
   3  -8   9      209.11      164.54     46.40 o 
   4  -8   9     1061.04     1163.85     97.49 o 
   5  -8   9     1179.12     1340.04    126.00 o 
   6  -8   9      141.12      138.13     72.97 o 
   7  -8   9      369.13      466.38     73.46 o 
 -10  -7   9      430.33      506.37    104.22 o 
  -9  -7   9      122.61       17.93     81.53 o 
  -8  -7   9       38.16       43.97     98.20 o 
  -7  -7   9     1889.94     1835.33    233.07 o 
  -6  -7   9      189.97      236.18     67.94 o 
  -5  -7   9      579.27      600.62     64.96 o 
  -4  -7   9     1196.90     1217.76    138.11 o 
  -3  -7   9      337.62      259.36     44.70 o 
  -2  -7   9      850.73      887.43     61.23 o 
  -1  -7   9     2732.78     2798.17    113.35 o 
   0  -7   9       32.48       26.64     26.06 o 
   1  -7   9      510.11      432.14     64.47 o 
   2  -7   9       19.36       52.29     28.78 o 
   3  -7   9      123.62      174.64     40.42 o 
   4  -7   9      488.71      535.42     64.91 o 
   5  -7   9      127.98      110.29     43.78 o 
   6  -7   9      811.04      883.01    103.34 o 
   7  -7   9        0.05       49.55     55.58 o 
   8  -7   9      224.82      215.51     70.61 o 
 -10  -6   9      142.92      133.22     78.69 o 
  -9  -6   9      487.26      577.12    103.84 o 
  -8  -6   9      258.24      204.19    103.58 o 
  -7  -6   9      227.15      200.54     68.18 o 
  -6  -6   9        2.52        4.47     68.41 o 
  -5  -6   9     1594.81     1579.04    124.54 o 
  -4  -6   9     1264.90     1286.29    101.82 o 
  -3  -6   9      246.99      312.94     65.48 o 
  -2  -6   9        0.80       17.34     25.13 o 
  -1  -6   9        0.49       14.16     20.50 o 
   0  -6   9       49.89      125.00     25.09 o 
   1  -6   9     1129.16     1316.52     87.24 o 
   2  -6   9     1336.03     1335.44     88.28 o 
   3  -6   9      364.76      364.36     47.65 o 
   4  -6   9       11.37       39.36     29.85 o 
   5  -6   9     1073.97     1197.45     92.73 o 
   6  -6   9      164.25      157.83     45.00 o 
   7  -6   9      174.86      223.79     49.91 o 
   8  -6   9      316.31      252.53    102.61 o 
   9  -6   9      322.27      353.48     85.52 o 
 -10  -5   9      642.85      727.00    112.10 o 
  -9  -5   9      709.25      871.19    138.39 o 
  -8  -5   9       10.79       25.58     61.88 o 
  -7  -5   9     1341.72     1193.34    126.93 o 
  -6  -5   9      727.93      847.73    103.61 o 
  -5  -5   9     2109.04     2266.01    124.00 o 
  -4  -5   9      266.23      312.38     48.93 o 
  -3  -5   9      459.23      395.21     49.54 o 
  -2  -5   9      835.13      905.66     55.19 o 
  -1  -5   9       21.06       15.74     18.95 o 
   0  -5   9     2452.35     2732.98    105.48 o 
   1  -5   9       51.87       46.74     19.88 o 
   2  -5   9     2993.93     2934.31    110.99 o 
   3  -5   9      945.58      911.07     74.22 o 
   4  -5   9      417.83      435.86     51.15 o 
   5  -5   9      251.18      239.28     43.18 o 
   6  -5   9       10.08       80.21     34.71 o 
   7  -5   9       12.11       24.92     39.10 o 
   8  -5   9      196.40      192.87     53.64 o 
   9  -5   9      143.46      219.48     72.98 o 
 -10  -4   9     2257.31     1822.03    264.98 o 
  -9  -4   9      142.34       33.96    140.68 o 
  -8  -4   9     2321.49     2274.42    193.18 o 
  -7  -4   9     2051.33     1911.07    163.01 o 
  -6  -4   9     1128.34     1091.93    117.68 o 
  -5  -4   9     4130.92     4342.24    185.02 o 
  -4  -4   9     3189.50     3465.79    153.40 o 
  -3  -4   9     3541.73     3702.28    159.00 o 
  -2  -4   9     1049.45     1033.18     55.38 o 
  -1  -4   9     2809.28     2746.20    199.46 o 
   0  -4   9      710.63      709.44     45.49 o 
   1  -4   9     9095.51     8783.86    273.28 o 
   2  -4   9     4792.62     4527.68    154.53 o 
   3  -4   9     1141.13     1234.71    102.75 o 
   4  -4   9     2030.69     2016.84    109.58 o 
   5  -4   9      474.95      391.53     66.66 o 
   6  -4   9     1356.59     1467.97     98.46 o 
   7  -4   9      251.49      318.32     49.33 o 
   8  -4   9      765.05      747.53     80.64 o 
   9  -4   9        2.05       16.56     55.05 o 
  10  -4   9      224.06      258.13     76.36 o 
 -10  -3   9      117.62      129.62     96.50 o 
  -9  -3   9     1039.55     1234.34    140.36 o 
  -8  -3   9      412.60      480.18     87.28 o 
  -7  -3   9        2.63       23.36     58.90 o 
  -6  -3   9     1064.09     1116.61    208.92 o 
  -5  -3   9       24.36       81.15     32.98 o 
  -4  -3   9     5866.84     6224.29    246.96 o 
  -3  -3   9      117.01      116.58     24.03 o 
  -2  -3   9       38.68       65.43     26.23 o 
  -1  -3   9      473.93      336.67     41.22 o 
   0  -3   9      583.09      582.71     36.83 o 
   1  -3   9     7527.24     7104.53    223.32 o 
   2  -3   9       92.34      129.56     21.01 o 
   3  -3   9      690.66      662.22     45.76 o 
   4  -3   9      525.14      538.91     67.38 o 
   5  -3   9     2408.77     2216.24     95.89 o 
   6  -3   9     1971.50     1882.93    109.20 o 
   7  -3   9      995.17     1009.08     82.86 o 
   8  -3   9      513.16      507.39     62.13 o 
   9  -3   9      222.01      230.99     65.31 o 
  10  -3   9      707.04      806.42    110.44 o 
 -10  -2   9        3.29      -23.82     65.02 o 
  -9  -2   9       24.04       20.42     52.93 o 
  -8  -2   9       93.26       93.27     95.83 o 
  -7  -2   9      537.79      692.21     98.66 o 
  -6  -2   9     3012.87     2938.34    193.98 o 
  -5  -2   9       63.79       80.85     44.50 o 
  -4  -2   9      448.87      479.46     41.18 o 
  -3  -2   9     3223.04     3445.02    121.59 o 
  -2  -2   9      215.64      270.70     37.68 o 
  -1  -2   9      832.89      983.16    105.49 o 
   0  -2   9     1757.68     1803.84    168.57 o 
   1  -2   9      147.75      142.93     19.56 o 
   2  -2   9     1152.27     1234.07     64.90 o 
   3  -2   9      213.32      191.51     24.43 o 
   4  -2   9      740.95      704.33    108.58 o 
   5  -2   9        7.87       18.84     18.55 o 
   6  -2   9      170.54      210.80     30.10 o 
   7  -2   9     1551.09     1582.33    100.51 o 
   8  -2   9       13.89      -14.59     29.67 o 
   9  -2   9      111.96      212.18     72.30 o 
  10  -2   9        0.98      -35.16     51.91 o 
  11  -2   9      523.83      602.84    103.81 o 
 -10  -1   9      363.68      416.10     94.48 o 
  -9  -1   9       58.52       72.34     61.94 o 
  -8  -1   9      403.59      406.77     80.60 o 
  -7  -1   9      708.32      793.52    100.17 o 
  -6  -1   9      459.22      441.61     75.75 o 
  -5  -1   9      346.75      382.43     38.30 o 
  -4  -1   9      611.89      712.91     51.95 o 
  -3  -1   9     1022.49     1156.68     60.36 o 
  -2  -1   9      581.17      649.29     55.99 o 
  -1  -1   9       22.41       46.52     20.67 o 
   0  -1   9      257.42      279.12     35.09 o 
   1  -1   9      254.39      268.92     33.29 o 
   2  -1   9      787.18      806.68     50.24 o 
   3  -1   9     2167.06     2016.95     79.51 o 
   4  -1   9       47.16       80.30     19.47 o 
   5  -1   9      497.20      485.34     62.09 o 
   6  -1   9      727.34      774.33     53.21 o 
   7  -1   9       25.19       48.32     21.99 o 
   8  -1   9      102.74      138.85     38.91 o 
   9  -1   9       76.05       74.46     47.07 o 
  10  -1   9      873.77     1021.72    145.31 o 
  11  -1   9      239.18      192.78     91.95 o 
 -10   0   9      516.93      462.23    135.14 o 
  -9   0   9      280.48      260.51     77.42 o 
  -8   0   9     1152.08      964.46    118.03 o 
  -7   0   9      123.59      137.25     39.29 o 
  -6   0   9     1108.40     1147.83    113.47 o 
  -5   0   9       69.10       94.83     27.20 o 
  -4   0   9     1766.03     1765.70     93.30 o 
  -3   0   9      929.95     1019.43     54.56 o 
  -2   0   9     2591.99     2592.57     94.41 o 
  -1   0   9      170.19      208.56     31.85 o 
   0   0   9        5.24       -1.82     15.38 o 
   1   0   9     2744.24     2576.05    108.71 o 
   2   0   9      469.05      414.23     31.14 o 
   3   0   9     2673.15     2542.28    135.99 o 
   4   0   9        0.43      -19.36     13.54 o 
   5   0   9      532.34      607.44     45.04 o 
   6   0   9       67.80      107.86     28.64 o 
   7   0   9      746.37      704.46     52.76 o 
   8   0   9      827.89      886.64     92.49 o 
   9   0   9      542.89      611.48     64.69 o 
  10   0   9       46.62      126.07    107.33 o 
  11   0   9       34.70      -13.85     56.12 o 
  12   0   9       76.63       80.63     67.38 o 
 -10   1   9      279.43      490.40    153.44 o 
  -9   1   9     1061.17      809.13    117.38 o 
  -8   1   9      582.23      455.35     85.44 o 
  -7   1   9     2638.31     2575.97    142.69 o 
  -6   1   9     1558.25     1612.01    107.73 o 
  -5   1   9     1427.39     1557.04     98.78 o 
  -4   1   9      170.92      200.64     29.82 o 
  -3   1   9     2736.01     2755.17    105.78 o 
  -2   1   9     6023.18     6129.38    197.31 o 
  -1   1   9       22.25       65.07     14.59 o 
   0   1   9     3534.72     3221.58    131.99 o 
   1   1   9      414.52      284.93     45.06 o 
   2   1   9    14023.65    13922.99    410.05 o 
   3   1   9     2987.19     2665.58     95.28 o 
   4   1   9      732.19      716.09     45.33 o 
   5   1   9     2584.50     2643.55     97.91 o 
   6   1   9     1581.26     1588.12     76.60 o 
   7   1   9     4267.84     4254.81    149.07 o 
   8   1   9      617.77      652.20     52.35 o 
   9   1   9     1035.04     1054.63     85.57 o 
  10   1   9       75.15      105.76     42.88 o 
  11   1   9     1039.76     1134.41    301.50 o 
  12   1   9      234.38      197.24     75.03 o 
  -9   2   9      304.41      292.33    124.17 o 
  -8   2   9      395.49      337.74    104.54 o 
  -7   2   9      271.94      260.58     52.31 o 
  -6   2   9        0.61       12.63     30.67 o 
  -5   2   9     1660.46     1894.36     93.28 o 
  -4   2   9        0.17       21.26     19.24 o 
  -3   2   9     1861.58     2017.39     87.19 o 
  -2   2   9      432.39      558.84     41.39 o 
  -1   2   9     3030.88     3256.23    114.53 o 
   0   2   9     1237.61     1274.83     58.00 o 
   1   2   9       18.57       46.20     21.04 o 
   2   2   9     9263.76     8833.10    267.86 o 
   3   2   9      598.88      554.56     37.46 o 
   4   2   9     5196.46     4460.02    167.19 o 
   5   2   9       25.78       18.20     16.32 o 
   6   2   9     1001.74     1132.47     68.15 o 
   7   2   9     4465.97     4319.43    190.20 o 
   8   2   9     1949.67     2063.52     96.83 o 
   9   2   9     1718.99     1768.86    135.11 o 
  10   2   9      128.79      103.64     40.05 o 
  11   2   9     1681.89     1794.05    125.59 o 
  12   2   9        3.02       33.95     67.58 o 
  -9   3   9      212.40      116.35     79.63 o 
  -8   3   9      125.35      181.70     50.08 o 
  -7   3   9       45.64       86.27     42.00 o 
  -6   3   9      289.38      189.49     46.26 o 
  -5   3   9      686.37      754.28     58.66 o 
  -4   3   9        9.18       13.73     21.87 o 
  -3   3   9      214.02      201.13     47.92 o 
  -2   3   9      640.24      632.46     45.49 o 
  -1   3   9     1327.50     1578.20     92.37 o 
   0   3   9        0.01        3.95     14.36 o 
   1   3   9       54.61       52.77     15.99 o 
   2   3   9      846.03      949.41     48.45 o 
   3   3   9     2856.50     2474.05    135.61 o 
   4   3   9      420.55      425.88     40.61 o 
   5   3   9      975.31     1016.50     55.00 o 
   6   3   9      506.15      538.17     42.19 o 
   7   3   9        2.62       25.88     19.70 o 
   8   3   9     2403.25     2321.65    126.90 o 
   9   3   9        0.56      -40.92     27.28 o 
  10   3   9      264.66      278.43     49.84 o 
  11   3   9        0.08       42.19     43.12 o 
  12   3   9      756.56      805.90     87.89 o 
  -8   4   9       12.56      -22.02     52.33 o 
  -7   4   9      367.67      377.44     61.31 o 
  -6   4   9      370.89      367.13     66.50 o 
  -5   4   9      110.21       95.82     31.94 o 
  -4   4   9       33.13       92.76     40.81 o 
  -3   4   9      896.89     1033.34     70.88 o 
  -2   4   9      845.84      909.79     58.08 o 
  -1   4   9       72.53      117.23     23.16 o 
   0   4   9      366.32      364.93     34.43 o 
   1   4   9      491.22      501.34     47.21 o 
   2   4   9      460.93      503.31     35.26 o 
   3   4   9     1234.49     1237.37     75.62 o 
   4   4   9     1139.57      943.02     48.86 o 
   5   4   9       10.71        7.35     14.30 o 
   6   4   9      470.35      444.78     69.42 o 
   7   4   9       19.12       40.88     20.45 o 
   8   4   9       23.24        9.84     22.82 o 
   9   4   9      271.09      275.44     58.32 o 
  10   4   9       91.49      115.23     42.36 o 
  11   4   9     1441.19     1441.01    110.19 o 
  12   4   9        1.36        9.07     85.14 o 
  13   4   9       25.04       38.56     63.41 o 
  -8   5   9      505.12      377.30     86.09 o 
  -7   5   9      186.49      157.40     51.33 o 
  -6   5   9      149.72       96.16     61.33 o 
  -5   5   9     1293.29     1418.66    103.81 o 
  -4   5   9        4.31       17.55     25.22 o 
  -3   5   9     3262.90     3044.13    121.30 o 
  -2   5   9       13.47       35.40     22.66 o 
  -1   5   9     3443.51     3078.01    114.92 o 
   0   5   9      987.02     1027.09     68.67 o 
   1   5   9        0.67       -9.20     15.94 o 
   2   5   9      389.80      317.34     29.05 o 
   3   5   9      200.70      177.80     24.92 o 
   4   5   9     5435.99     4786.17    339.79 o 
   5   5   9        4.90       33.82     15.64 o 
   6   5   9      285.97      252.67     29.39 o 
   7   5   9        9.93       15.20     23.45 o 
   8   5   9      561.59      613.12     49.49 o 
   9   5   9     2708.85     2845.40    149.15 o 
  10   5   9      490.57      515.70     83.55 o 
  11   5   9       75.64      136.80     55.64 o 
  12   5   9      382.94      313.15     79.86 o 
  13   5   9      433.47      398.65    119.40 o 
  -7   6   9        0.47       25.37     62.70 o 
  -6   6   9     1025.67     1026.94    116.78 o 
  -5   6   9      667.24      620.90     81.40 o 
  -4   6   9      711.87      791.04     63.69 o 
  -3   6   9     1338.83     1356.35    112.34 o 
  -2   6   9     2543.23     2465.68    107.45 o 
  -1   6   9     1955.59     2044.14     93.27 o 
   0   6   9       39.35       18.24     22.39 o 
   1   6   9     1149.06     1109.36     61.27 o 
   2   6   9      402.20      403.86     38.23 o 
   3   6   9     2648.33     2290.84     84.51 o 
   4   6   9     3914.18     3173.93    215.99 o 
   5   6   9     1870.37     1520.36    112.03 o 
   6   6   9     1199.72      928.01     73.55 o 
   7   6   9      629.85      441.20     74.46 o 
   8   6   9     2208.64     2117.74    163.13 o 
   9   6   9      385.80      366.02     51.59 o 
  10   6   9     1373.06     1347.65    133.92 o 
  11   6   9        3.99      -25.20     44.29 o 
  12   6   9      501.70      588.31    126.84 o 
  13   6   9      846.22      652.14    111.50 o 
  -7   7   9        3.15      178.90     72.67 o 
  -6   7   9      115.55      162.07     66.97 o 
  -5   7   9       69.74       62.55     52.34 o 
  -4   7   9     1334.67     1345.39    103.16 o 
  -3   7   9       68.01      112.56     31.31 o 
  -2   7   9     1850.02     1802.27     93.38 o 
  -1   7   9        6.82       33.43     23.13 o 
   0   7   9     1346.38     1505.39     78.03 o 
   1   7   9     1277.67     1374.48     70.76 o 
   2   7   9      927.55      851.50     69.09 o 
   3   7   9     2227.00     1711.40     98.83 o 
   4   7   9     1066.78     1109.44     79.27 o 
   5   7   9     6218.39     5410.47    415.10 o 
   6   7   9       47.14       67.04     27.53 o 
   7   7   9      113.07      200.75     37.82 o 
   8   7   9      769.11      908.04     79.05 o 
   9   7   9     1642.30     1753.59    174.66 o 
  10   7   9     2131.89     2370.58    232.13 o 
  11   7   9      616.42      556.09    150.02 o 
  12   7   9      522.52      546.68    188.66 o 
  13   7   9      124.60       63.07     69.60 o 
  -6   8   9       18.00       89.04     58.29 o 
  -5   8   9        2.10      -39.73     52.78 o 
  -4   8   9       64.69      155.84     46.89 o 
  -3   8   9        0.87      -12.62     33.14 o 
  -2   8   9      486.17      460.34     49.92 o 
  -1   8   9      453.44      518.67     49.95 o 
   0   8   9       49.50       67.41     30.26 o 
   1   8   9        5.11       -8.29     24.10 o 
   2   8   9       81.55       60.60     28.88 o 
   3   8   9        1.15      -19.74     28.47 o 
   4   8   9     3386.47     3168.40    177.32 o 
   5   8   9       40.09       36.68     24.54 o 
   6   8   9      118.20       65.56     29.04 o 
   7   8   9       14.28       25.28     27.64 o 
   8   8   9      493.39      505.73     59.90 o 
   9   8   9     2669.92     2496.31    151.22 o 
  10   8   9       20.06        5.44     43.45 o 
  11   8   9      657.86      545.55     90.97 o 
  12   8   9      320.42      360.77     81.62 o 
  13   8   9      289.63      257.86     82.97 o 
  -5   9   9        8.94       60.29     57.68 o 
  -4   9   9      114.76      152.31     49.83 o 
  -3   9   9       68.95       65.87     49.76 o 
  -2   9   9      180.85      238.99     47.46 o 
  -1   9   9       21.30      112.03     35.17 o 
   0   9   9      300.02      320.48     48.38 o 
   1   9   9      457.04      372.18     50.65 o 
   2   9   9      193.40      271.69     44.26 o 
   3   9   9        1.66       69.03     28.85 o 
   4   9   9      446.02      436.61     52.33 o 
   5   9   9        0.80       15.25     26.07 o 
   6   9   9      244.93      260.77     43.62 o 
   7   9   9      357.93      366.85     52.05 o 
   8   9   9      205.89      213.04    117.91 o 
   9   9   9       12.91       90.56     34.93 o 
  10   9   9      813.97      801.65    148.06 o 
  11   9   9       20.18       80.59     58.55 o 
  12   9   9      684.62      747.63    249.05 o 
  13   9   9      122.85      132.46     72.87 o 
  -4  10   9     1007.20     1023.26    119.30 o 
  -3  10   9       93.83      146.17     92.42 o 
  -2  10   9     1267.59     1313.10    130.24 o 
  -1  10   9       85.23      149.61     53.08 o 
   0  10   9     2133.40     2309.00    136.65 o 
   1  10   9      719.96      770.74     73.36 o 
   2  10   9       38.55      128.96     36.99 o 
   3  10   9     1087.73     1080.16    106.92 o 
   4  10   9      793.66      738.16     71.66 o 
   5  10   9     1592.49     1628.84    110.22 o 
   6  10   9       27.46       19.22     29.63 o 
   7  10   9       28.69       43.39     31.08 o 
   8  10   9       61.30       73.26     36.01 o 
   9  10   9      803.18     1007.06    198.39 o 
  10  10   9      916.99      832.58    111.89 o 
  11  10   9      197.25      309.43     91.26 o 
  12  10   9      205.41      136.75     68.73 o 
  -3  11   9      595.69      779.23    105.45 o 
  -2  11   9     1876.72     1981.28    380.77 o 
  -1  11   9      417.25      431.16    133.51 o 
   0  11   9     1891.74     1898.25    162.50 o 
   1  11   9        8.32       18.50     32.60 o 
   2  11   9     1485.50     1518.10    112.60 o 
   3  11   9      321.14      322.52     50.96 o 
   4  11   9     2586.40     3005.81    204.38 o 
   5  11   9      722.48      734.88     74.70 o 
   6  11   9      361.96      458.15     62.84 o 
   7  11   9      251.53      273.42     50.13 o 
   8  11   9       51.33       29.13     32.80 o 
   9  11   9     1790.17     1946.27    135.39 o 
  10  11   9      373.42      475.76     84.54 o 
  11  11   9     1424.85     1637.26    207.32 o 
  12  11   9       68.28      120.76     61.53 o 
  -2  12   9        0.75      111.88     56.67 o 
  -1  12   9      389.36      566.26     95.61 o 
   0  12   9        3.39       -9.39     47.46 o 
   1  12   9     1001.14     1005.27    124.75 o 
   2  12   9      636.96      582.94     69.73 o 
   3  12   9       56.03       84.17     39.86 o 
   4  12   9     1313.93     1143.99    124.93 o 
   5  12   9      312.03      267.84     51.09 o 
   6  12   9     1114.05     1212.14    101.27 o 
   7  12   9       26.61       33.97     53.50 o 
   8  12   9      388.87      479.94     66.27 o 
   9  12   9      201.78      197.04     72.17 o 
  10  12   9     1607.29     1501.70    170.03 o 
  11  12   9     1361.05     1342.24    153.31 o 
  12  12   9        6.60      -26.06     58.01 o 
  -1  13   9        4.54       77.46     59.69 o 
   0  13   9       42.36      171.88     68.37 o 
   1  13   9        1.06        3.61     50.82 o 
   2  13   9        0.08       36.28     50.58 o 
   3  13   9      177.05      327.57     73.24 o 
   4  13   9        5.85       35.88     39.01 o 
   5  13   9      487.27      567.75     71.04 o 
   6  13   9        0.59      -55.11     36.74 o 
   7  13   9        0.33        9.58     38.70 o 
   8  13   9        0.09       30.64     39.87 o 
   9  13   9      345.81      370.32     66.43 o 
  10  13   9      643.59      687.35    106.07 o 
  11  13   9       22.63        6.32     86.93 o 
   1  14   9       75.29       84.21    103.61 o 
   2  14   9       36.13      172.69     65.03 o 
   3  14   9      183.88      195.29     68.29 o 
   4  14   9       34.61      -47.66     48.78 o 
   5  14   9        1.52      -13.39     39.61 o 
   6  14   9       91.46      137.99     65.55 o 
   7  14   9       84.54      127.48     49.32 o 
   8  14   9        0.09       42.17     45.38 o 
   9  14   9       35.64       75.91     50.60 o 
  10  14   9        9.58      -52.15     49.25 o 
   3  15   9        1.43       56.05     58.71 o 
   4  15   9      286.22      335.17     85.84 o 
   5  15   9      205.37      150.42     68.49 o 
   6  15   9      416.25      529.38    101.18 o 
   7  15   9        0.21      -25.72     46.91 o 
   8  15   9        8.08      -17.34     45.15 o 
  -4 -13  10        6.60      -45.94     61.84 o 
  -3 -13  10      863.41      735.28    110.65 o 
  -2 -13  10      773.83      848.70    116.19 o 
  -7 -12  10      118.47      198.94    105.40 o 
  -6 -12  10      550.88      501.06     92.10 o 
  -5 -12  10      136.59      145.17    104.76 o 
  -4 -12  10        0.51      -25.56     54.87 o 
  -3 -12  10       25.86       38.96     86.68 o 
  -2 -12  10       86.90       98.60     66.84 o 
  -1 -12  10      973.29      921.53    298.11 o 
   0 -12  10      158.96      212.04     75.15 o 
   1 -12  10      326.98      487.03    156.42 o 
  -8 -11  10       24.89       50.60     69.33 o 
  -7 -11  10        0.75       43.81     64.67 o 
  -6 -11  10      367.40      261.42     78.03 o 
  -5 -11  10      133.33      108.95     64.55 o 
  -4 -11  10        0.84       -2.71     50.00 o 
  -3 -11  10      427.03      329.97     74.34 o 
  -2 -11  10       47.28      109.80     61.02 o 
  -1 -11  10      319.45      316.81     75.39 o 
   0 -11  10       26.37       14.60     55.71 o 
   1 -11  10       84.42      119.93     63.15 o 
   2 -11  10      295.96      398.58     86.71 o 
   3 -11  10       29.57       35.71     67.40 o 
  -8 -10  10      142.48      119.50    175.16 o 
  -7 -10  10      320.07      363.45     81.83 o 
  -6 -10  10       45.05       33.31     62.11 o 
  -5 -10  10     1102.73      927.38     87.99 o 
  -4 -10  10        0.74      -17.32     49.70 o 
  -3 -10  10      266.99      246.05     66.21 o 
  -2 -10  10      352.77      348.66     75.38 o 
  -1 -10  10      308.66      204.72     64.97 o 
   0 -10  10      166.29      189.09     97.96 o 
   1 -10  10        0.25       18.69     52.83 o 
   2 -10  10      143.84      283.08     74.51 o 
   3 -10  10      101.18      195.90     71.64 o 
   4 -10  10      144.08      119.90     64.11 o 
  -9  -9  10       98.52      -41.69     66.79 o 
  -8  -9  10      908.19      861.65    116.63 o 
  -7  -9  10      411.42      453.73     89.48 o 
  -6  -9  10     1938.03     2074.63    200.49 o 
  -5  -9  10     2809.74     2563.02    181.72 o 
  -4  -9  10      297.58      253.32     54.68 o 
  -3  -9  10      612.77      677.09    204.15 o 
  -2  -9  10       38.55        5.32     46.35 o 
  -1  -9  10     1458.71     1655.63    286.07 o 
   0  -9  10     3148.54     3401.64    286.78 o 
   1  -9  10     1333.38     1246.01    123.77 o 
   2  -9  10      437.01      448.11     82.88 o 
   3  -9  10      494.09      682.94     98.46 o 
   4  -9  10      887.35      997.99    112.92 o 
   5  -9  10       79.54       51.77     45.78 o 
   6  -9  10       51.24      101.88     50.97 o 
  -9  -8  10      854.61      741.93    114.74 o 
  -8  -8  10       73.25        4.25     85.44 o 
  -7  -8  10      252.60      152.99     65.97 o 
  -6  -8  10     3476.62     3206.91    214.48 o 
  -5  -8  10      219.93      154.00    126.92 o 
  -4  -8  10     1824.93     1870.42    167.44 o 
  -3  -8  10        5.48       70.96     35.91 o 
  -2  -8  10      296.27      414.29     54.18 o 
  -1  -8  10      999.66     1012.32    103.55 o 
   0  -8  10      204.81      218.10     57.34 o 
   1  -8  10     4625.36     4934.24    400.75 o 
   2  -8  10       13.13        6.72     34.27 o 
   3  -8  10     1839.47     1825.75    120.51 o 
   4  -8  10      189.37      186.78     50.87 o 
   5  -8  10      375.71      403.43     64.90 o 
   6  -8  10      609.38      677.41     87.10 o 
   7  -8  10       76.42      213.15     69.70 o 
 -10  -7  10        0.66       19.14     63.18 o 
  -9  -7  10      267.37      473.74     95.24 o 
  -8  -7  10      647.56      651.54    105.56 o 
  -7  -7  10        4.18       51.29     58.43 o 
  -6  -7  10     1170.31     1136.81    237.72 o 
  -5  -7  10     1430.72     1405.04    202.98 o 
  -4  -7  10      791.35      720.35     93.40 o 
  -3  -7  10       22.37       41.28     32.92 o 
  -2  -7  10       44.78       97.60     37.59 o 
  -1  -7  10     1464.94     1468.15    128.09 o 
   0  -7  10     1301.53     1119.14    106.75 o 
   1  -7  10      393.97      468.62     63.47 o 
   2  -7  10       54.96       93.72     34.86 o 
   3  -7  10      214.36      189.13     40.67 o 
   4  -7  10     1028.19      999.46     86.98 o 
   5  -7  10      498.12      522.09     69.70 o 
   6  -7  10      185.93      217.91     56.49 o 
   7  -7  10      679.49      866.00     89.10 o 
 -10  -6  10      387.98      231.65    106.25 o 
  -9  -6  10       80.88       94.45    115.49 o 
  -8  -6  10      176.26      151.80    132.27 o 
  -7  -6  10      885.00     1030.00    121.45 o 
  -6  -6  10      511.66      481.93     84.24 o 
  -5  -6  10     2288.51     2299.14    164.88 o 
  -4  -6  10       97.91       98.72     49.03 o 
  -3  -6  10        6.89      -19.43     28.15 o 
  -2  -6  10      144.61      171.12     37.84 o 
  -1  -6  10       46.25       69.03     31.11 o 
   0  -6  10     2111.54     2249.87    119.36 o 
   1  -6  10      930.00      923.46     82.33 o 
   2  -6  10      202.96      279.78     43.31 o 
   3  -6  10       34.61      113.41     48.14 o 
   4  -6  10      404.92      339.72     60.06 o 
   5  -6  10       80.17      131.59     40.75 o 
   6  -6  10      431.27      379.09     79.49 o 
   7  -6  10       44.22        1.11     52.84 o 
   8  -6  10      344.28      341.07     70.63 o 
 -10  -5  10       24.35      120.58    109.01 o 
  -9  -5  10     1313.00     1427.63    293.68 o 
  -8  -5  10      907.75      790.71    114.47 o 
  -7  -5  10      161.00      281.90     74.70 o 
  -6  -5  10      385.17      386.54     73.42 o 
  -5  -5  10       28.46       39.06     31.75 o 
  -4  -5  10     2011.65     1766.39    110.13 o 
  -3  -5  10      141.33       56.43     44.93 o 
  -2  -5  10      562.17      521.77     57.29 o 
  -1  -5  10        2.45      -15.72     23.78 o 
   0  -5  10       55.83       84.47     29.37 o 
   1  -5  10     2660.55     2411.43     99.03 o 
   2  -5  10      212.98      279.49     65.46 o 
   3  -5  10      731.80      849.64     70.28 o 
   4  -5  10      330.84      338.59     47.12 o 
   5  -5  10      334.84      322.15     49.65 o 
   6  -5  10      140.06      117.51     37.86 o 
   7  -5  10       44.45       48.03     90.65 o 
   8  -5  10        1.08       29.80     44.97 o 
   9  -5  10      575.68      584.21    202.91 o 
 -10  -4  10      218.92      155.64     70.87 o 
  -9  -4  10     2158.73     2143.73    194.33 o 
  -8  -4  10      301.34      308.56     79.63 o 
  -7  -4  10      786.02      859.54    122.16 o 
  -6  -4  10      152.76      162.83     63.12 o 
  -5  -4  10     2129.09     2330.71    130.13 o 
  -4  -4  10     4652.11     4691.46    196.84 o 
  -3  -4  10     1564.07     1537.93    122.81 o 
  -2  -4  10     2567.70     2549.16    139.32 o 
  -1  -4  10      365.29      404.37     81.45 o 
   0  -4  10     5044.54     4977.15    197.73 o 
   1  -4  10     2012.12     1889.13    108.48 o 
   2  -4  10      894.53      943.15     57.32 o 
   3  -4  10      888.72     1022.75     69.40 o 
   4  -4  10      298.14      337.99     45.13 o 
   5  -4  10     2595.90     2563.92    133.68 o 
   6  -4  10       24.17       33.39     29.13 o 
   7  -4  10      204.95      297.98     47.76 o 
   8  -4  10       93.42      115.76     51.84 o 
   9  -4  10     1443.08     1475.99    309.28 o 
  10  -4  10       58.10      192.64    133.10 o 
 -10  -3  10      283.52      361.77    106.22 o 
  -9  -3  10      198.82      138.49     69.60 o 
  -8  -3  10     1359.99     1161.17    134.33 o 
  -7  -3  10     1090.42     1116.83    125.95 o 
  -6  -3  10      107.02      137.95     58.68 o 
  -5  -3  10     2258.46     2369.28    128.49 o 
  -4  -3  10       18.90       18.05     29.05 o 
  -3  -3  10     5912.58     5881.77    391.10 o 
  -2  -3  10      218.10      221.79     38.10 o 
  -1  -3  10     1442.93     1582.97     93.51 o 
   0  -3  10     1518.85     1355.01     84.04 o 
   1  -3  10     1365.22     1347.81     74.06 o 
   2  -3  10     8544.19     8414.77    264.22 o 
   3  -3  10      214.59      232.41     28.49 o 
   4  -3  10      603.68      623.31     47.55 o 
   5  -3  10      332.10      421.73     50.52 o 
   6  -3  10     2046.74     1918.90    112.90 o 
   7  -3  10     3295.33     3279.90    152.95 o 
   8  -3  10      287.47      251.03     61.34 o 
   9  -3  10      615.05      816.28    371.79 o 
  10  -3  10        6.01       26.01     56.25 o 
 -10  -2  10       97.80      207.31     96.85 o 
  -9  -2  10      329.50      167.93     74.85 o 
  -8  -2  10      428.48      299.24     74.20 o 
  -7  -2  10       50.05       94.82     50.92 o 
  -6  -2  10      544.90      582.86     87.96 o 
  -5  -2  10      590.45      577.69     92.58 o 
  -4  -2  10      291.18      371.81     48.56 o 
  -3  -2  10     1749.57     1874.75    106.06 o 
  -2  -2  10      704.65      673.18     59.77 o 
  -1  -2  10      434.13      448.09     47.63 o 
   0  -2  10        0.82        3.15     19.63 o 
   1  -2  10     3125.76     3090.68    109.28 o 
   2  -2  10     1055.39      974.98     78.15 o 
   3  -2  10     1359.07     1171.82     61.99 o 
   4  -2  10        0.85        8.85     22.71 o 
   5  -2  10     1302.20     1486.95     77.11 o 
   6  -2  10      801.28      828.56     60.58 o 
   7  -2  10      376.53      465.58     54.82 o 
   8  -2  10      623.33      583.10     82.37 o 
   9  -2  10       20.95        2.05     43.48 o 
  10  -2  10     1180.41     1206.25    220.83 o 
  11  -2  10      217.65       61.33    191.53 o 
 -10  -1  10      175.12      188.06    109.64 o 
  -9  -1  10      891.20      675.38    106.24 o 
  -8  -1  10        0.50       29.84     54.57 o 
  -7  -1  10      431.23      360.22     76.63 o 
  -6  -1  10      544.50      400.78     73.75 o 
  -5  -1  10      173.91      224.28     39.76 o 
  -4  -1  10      241.41      217.03     40.54 o 
  -3  -1  10      114.26       93.03     30.87 o 
  -2  -1  10     2329.55     2334.56    114.95 o 
  -1  -1  10       38.58       17.84     20.53 o 
   0  -1  10       30.14       13.45     26.17 o 
   1  -1  10     1373.75     1559.87     92.79 o 
   2  -1  10      538.10      596.80     45.73 o 
   3  -1  10     1505.59     1610.07     72.80 o 
   4  -1  10     2304.33     2139.80     99.83 o 
   5  -1  10        4.95       23.87     19.27 o 
   6  -1  10        5.42       -5.42     20.33 o 
   7  -1  10      326.22      420.07     43.31 o 
   8  -1  10      206.25      243.01     68.13 o 
   9  -1  10      487.20      632.67     88.36 o 
  10  -1  10        4.30        7.69     52.14 o 
  11  -1  10      971.24     1201.08    137.83 o 
  -9   0  10      578.78      378.94     87.66 o 
  -8   0  10      862.48      728.83    103.85 o 
  -7   0  10     2021.84     1930.80    166.10 o 
  -6   0  10       64.75       34.67     44.86 o 
  -5   0  10      295.68      336.92     80.00 o 
  -4   0  10       23.17       33.92     26.55 o 
  -3   0  10     3140.32     3289.20    128.40 o 
  -2   0  10      454.20      593.49     56.62 o 
  -1   0  10      205.00      179.92     31.90 o 
   0   0  10       70.24       69.27     23.05 o 
   1   0  10        1.18       22.11     19.13 o 
   2   0  10     3581.29     3406.09    116.84 o 
   3   0  10     2720.04     2964.33    106.61 o 
   4   0  10      328.12      330.61     32.12 o 
   5   0  10      631.56      638.19     47.06 o 
   6   0  10        6.37       10.43     20.59 o 
   7   0  10     1901.13     2026.61     93.17 o 
   8   0  10        8.79       29.93     28.25 o 
   9   0  10       11.97       69.73     48.13 o 
  10   0  10     1359.03     1639.06    146.73 o 
  11   0  10      291.07      340.01     80.95 o 
  12   0  10       82.40       82.70     71.50 o 
  -9   1  10      250.02      198.49     76.57 o 
  -8   1  10     2154.22     2103.72    210.24 o 
  -7   1  10      113.17      153.86     60.64 o 
  -6   1  10     1477.71     1341.93    132.44 o 
  -5   1  10     1265.49     1446.65    103.42 o 
  -4   1  10      565.29      633.18     81.32 o 
  -3   1  10     4208.48     4001.69    140.83 o 
  -2   1  10     1247.96     1323.23     64.53 o 
  -1   1  10     6167.50     6396.14    240.92 o 
   0   1  10        7.93       18.12     18.58 o 
   1   1  10     2991.73     3167.24    208.09 o 
   2   1  10     1624.43     1507.43     65.37 o 
   3   1  10     1919.58     1687.41    107.21 o 
   4   1  10     3373.81     3137.86    112.80 o 
   5   1  10     2078.68     2150.05     88.81 o 
   6   1  10      194.87      298.62     47.74 o 
   7   1  10      768.61      874.70     59.40 o 
   8   1  10      821.67      862.97     62.42 o 
   9   1  10      781.33      821.98     63.75 o 
  10   1  10     2240.62     2436.71    142.18 o 
  11   1  10       29.18       12.86     55.47 o 
  12   1  10       51.08       70.88     65.36 o 
  -9   2  10      598.27      564.67    103.06 o 
  -8   2  10      291.11      158.01     70.57 o 
  -7   2  10     1022.60      872.43    109.31 o 
  -6   2  10      975.33     1116.40    120.37 o 
  -5   2  10       31.64       55.54     25.05 o 
  -4   2  10     1967.43     2027.84    103.60 o 
  -3   2  10      651.67      820.56     54.54 o 
  -2   2  10     8492.03     8837.09    276.71 o 
  -1   2  10     1680.41     1663.70     77.31 o 
   0   2  10      584.65      528.37     36.01 o 
   1   2  10      632.72      526.52     36.83 o 
   2   2  10      471.87      461.29     46.60 o 
   3   2  10     8813.77     8350.05    256.87 o 
   4   2  10       87.38       88.98     19.70 o 
   5   2  10     3034.02     2838.47    104.98 o 
   6   2  10       10.57       38.44     22.20 o 
   7   2  10      929.77      933.53     61.41 o 
   8   2  10     1559.33     1504.09     82.98 o 
   9   2  10      419.89      392.04     54.61 o 
  10   2  10      982.31      959.46     86.36 o 
  11   2  10      222.70      188.79     50.19 o 
  12   2  10     1683.75     1786.51    170.72 o 
  -8   3  10      149.34      245.74     81.62 o 
  -7   3  10      376.04      225.36    191.64 o 
  -6   3  10        0.02      -13.16     43.52 o 
  -5   3  10        1.08       50.59     32.41 o 
  -4   3  10      245.87      261.60     36.34 o 
  -3   3  10      677.70      710.41     52.98 o 
  -2   3  10      887.70     1043.18     61.22 o 
  -1   3  10     1084.87     1028.06     57.88 o 
   0   3  10       29.33       78.64     19.33 o 
   1   3  10      153.75      186.41     23.89 o 
   2   3  10     1166.95     1021.11     52.64 o 
   3   3  10      363.71      401.66     33.26 o 
   4   3  10     2426.59     2305.94     88.23 o 
   5   3  10        1.15       27.24     17.19 o 
   6   3  10      760.90      855.34     54.51 o 
   7   3  10      496.69      408.99     39.80 o 
   8   3  10       60.94       76.85     26.27 o 
   9   3  10     1287.13     1298.95    105.11 o 
  10   3  10      294.15      356.53     65.91 o 
  11   3  10      934.04      990.89    108.58 o 
  12   3  10      348.05      210.76     77.84 o 
  -8   4  10       48.01       61.60     93.99 o 
  -7   4  10       14.51        7.92     57.71 o 
  -6   4  10      185.66      139.04     46.99 o 
  -5   4  10      129.00      267.93     48.51 o 
  -4   4  10      224.86      291.74     38.20 o 
  -3   4  10      519.96      569.66     48.58 o 
  -2   4  10      172.32      172.83     29.47 o 
  -1   4  10     1600.00     1726.28     81.47 o 
   0   4  10       12.24      -13.57     16.48 o 
   1   4  10        3.49       23.67     18.77 o 
   2   4  10      164.83      209.31     27.42 o 
   3   4  10      522.31      565.67     42.88 o 
   4   4  10     1447.77     1426.97     96.73 o 
   5   4  10      736.72      696.86     45.65 o 
   6   4  10      608.21      701.84     48.24 o 
   7   4  10      453.78      442.98     47.50 o 
   8   4  10      125.89      160.75     29.83 o 
   9   4  10      403.04      507.39     50.42 o 
  10   4  10     1350.26     1344.62    110.26 o 
  11   4  10      328.51      428.92     79.94 o 
  12   4  10      653.08      431.16     91.78 o 
  13   4  10        0.41      -59.31     69.35 o 
  -7   5  10     1116.38      941.16    255.64 o 
  -6   5  10      992.58      890.93     88.25 o 
  -5   5  10       18.37       44.52     37.02 o 
  -4   5  10      541.16      631.27     55.94 o 
  -3   5  10      802.30      801.33     61.17 o 
  -2   5  10     5314.78     4987.59    237.79 o 
  -1   5  10     1552.38     1831.85    113.64 o 
   0   5  10      588.43      611.02     53.00 o 
   1   5  10      341.70      324.72     33.30 o 
   2   5  10      173.83      203.94     25.95 o 
   3   5  10     5207.08     4835.66    234.76 o 
   4   5  10      548.31      635.86     40.21 o 
   5   5  10      169.55      152.77     23.59 o 
   6   5  10       18.20       58.26     24.10 o 
   7   5  10      488.12      513.29     43.18 o 
   8   5  10      656.22      573.85     60.34 o 
   9   5  10       44.23       57.74     33.24 o 
  10   5  10      541.47      677.15    117.55 o 
  11   5  10     1295.66     1328.05    140.48 o 
  12   5  10      357.64      346.83     82.07 o 
  13   5  10       36.64       59.34     64.71 o 
  -7   6  10     1238.98     1281.59    201.04 o 
  -6   6  10       18.96      104.21     47.94 o 
  -5   6  10     1745.95     1793.62    122.98 o 
  -4   6  10      751.37      813.17     66.10 o 
  -3   6  10      212.32      274.50     41.32 o 
  -2   6  10      748.05      795.30     60.41 o 
  -1   6  10     1444.90     1536.07     81.83 o 
   0   6  10     6378.61     6096.22    201.79 o 
   1   6  10       50.85       45.29     22.10 o 
   2   6  10     1109.44     1175.30     61.74 o 
   3   6  10     1693.07     1541.98     91.60 o 
   4   6  10     4348.84     3841.95    164.04 o 
   5   6  10     2657.93     2436.88    122.16 o 
   6   6  10      687.02      580.47     66.44 o 
   7   6  10      602.52      618.78     62.64 o 
   8   6  10      236.45      270.72     44.29 o 
   9   6  10     1315.12     1362.23    146.87 o 
  10   6  10      257.34      287.41     66.10 o 
  11   6  10     1688.18     1643.36    237.59 o 
  12   6  10       58.75       89.26     89.44 o 
  13   6  10      179.79      172.08     82.82 o 
  -6   7  10      290.38      272.93     69.75 o 
  -5   7  10      488.90      690.54     94.11 o 
  -4   7  10       27.21       55.42     34.17 o 
  -3   7  10      303.68      365.25     47.15 o 
  -2   7  10       37.86       66.38     30.44 o 
  -1   7  10     2240.62     2267.48    193.50 o 
   0   7  10      971.39      964.52     83.22 o 
   1   7  10      334.49      344.77     53.85 o 
   2   7  10      386.47      404.61     48.11 o 
   3   7  10      546.84      629.16     78.51 o 
   4   7  10     3862.08     3535.68    193.83 o 
   5   7  10      584.17      639.27     61.54 o 
   6   7  10      171.09      168.43     46.72 o 
   7   7  10       61.18       79.66     33.64 o 
   8   7  10      566.63      606.86    107.06 o 
   9   7  10     1454.72     1323.83    103.09 o 
  10   7  10      515.84      587.86     89.09 o 
  11   7  10      756.90      793.12    110.02 o 
  12   7  10      415.62      366.54    200.27 o 
  13   7  10     1096.33     1071.87    143.12 o 
  -6   8  10       71.16       76.65     63.34 o 
  -5   8  10       11.51      -34.51     58.16 o 
  -4   8  10        9.79       -4.12     40.78 o 
  -3   8  10      430.87      545.72     84.67 o 
  -2   8  10      265.29      268.17     41.66 o 
  -1   8  10     1026.79      943.34     88.51 o 
   0   8  10       85.85      112.69     34.09 o 
   1   8  10        9.18       62.48     27.64 o 
   2   8  10        1.26       18.61     25.64 o 
   3   8  10      507.16      504.82     61.21 o 
   4   8  10        8.41        2.91     24.11 o 
   5   8  10      311.01      275.84     43.52 o 
   6   8  10       74.58       70.45     30.32 o 
   7   8  10       19.13       53.81     29.93 o 
   8   8  10       16.04       53.69     31.34 o 
   9   8  10      123.59      192.64     60.30 o 
  10   8  10     2601.64     2377.50    190.54 o 
  11   8  10       86.69        5.79     51.71 o 
  12   8  10      615.72      633.12    105.76 o 
  13   8  10        1.26       13.11     65.60 o 
  -5   9  10      322.31      437.36    117.08 o 
  -4   9  10      170.19      151.30     73.04 o 
  -3   9  10      130.58       57.75     58.51 o 
  -2   9  10       23.72       33.89     38.71 o 
  -1   9  10        0.14       -1.35     33.24 o 
   0   9  10      882.97      906.30    100.94 o 
   1   9  10      126.99      106.84     43.85 o 
   2   9  10       62.71       15.95     43.51 o 
   3   9  10       14.04       27.91     27.59 o 
   4   9  10      502.06      381.83     71.89 o 
   5   9  10      729.01      727.33     69.61 o 
   6   9  10      329.40      272.90     45.38 o 
   7   9  10      154.89      155.52     39.10 o 
   8   9  10      660.68      591.84     70.54 o 
   9   9  10      340.82      453.81     60.76 o 
  10   9  10       50.84      -31.00     74.86 o 
  11   9  10      291.47      310.65    117.28 o 
  12   9  10       39.06      108.11     78.86 o 
  -4  10  10        6.51       16.98     75.58 o 
  -3  10  10      822.19      850.09    122.98 o 
  -2  10  10       34.89      -38.05    116.89 o 
  -1  10  10     1042.53     1181.25    120.91 o 
   0  10  10      129.93      162.41     43.07 o 
   1  10  10      225.72      277.38     49.29 o 
   2  10  10      769.43      671.87     79.92 o 
   3  10  10      192.32      205.59     42.26 o 
   4  10  10      667.54      562.19     63.71 o 
   5  10  10      166.41      158.45     51.03 o 
   6  10  10     1717.12     1624.79    111.67 o 
   7  10  10       58.43       76.72     33.62 o 
   8  10  10      273.75      231.42     61.07 o 
   9  10  10      202.50      144.90     45.33 o 
  10  10  10       79.47       82.31     55.12 o 
  11  10  10      188.43      265.13     75.38 o 
  12  10  10      540.15      556.13    104.92 o 
  -3  11  10      551.50      610.13    176.54 o 
  -2  11  10      220.60      211.86     68.56 o 
  -1  11  10      816.61      753.62    145.28 o 
   0  11  10      809.69      953.52    110.91 o 
   1  11  10     1242.43     1317.11    102.77 o 
   2  11  10      129.48       78.19     36.93 o 
   3  11  10      831.77      873.00     81.74 o 
   4  11  10       69.75       26.66     33.05 o 
   5  11  10     2014.72     2057.49    132.00 o 
   6  11  10      916.61     1033.17     91.49 o 
   7  11  10      104.71      127.99     43.47 o 
   8  11  10      662.18      810.78     82.95 o 
   9  11  10       16.73       70.51     43.79 o 
  10  11  10     1925.66     1719.18    166.74 o 
  11  11  10      241.18      204.25     95.01 o 
  12  11  10      513.74      515.63    208.98 o 
  -2  12  10       37.69       28.85     60.65 o 
  -1  12  10       72.10       99.46    132.33 o 
   0  12  10     1059.94     1133.06    167.27 o 
   1  12  10      170.93      204.41     71.69 o 
   2  12  10       88.44      239.64     49.65 o 
   3  12  10      209.49      332.17     56.41 o 
   4  12  10      296.26      305.35     54.22 o 
   5  12  10     1908.88     1817.97    161.26 o 
   6  12  10        1.73       53.08     37.88 o 
   7  12  10      856.01      988.34     92.53 o 
   8  12  10        5.39       -1.52     63.69 o 
   9  12  10      582.03      660.52     81.36 o 
  10  12  10      487.83      587.01     96.22 o 
  11  12  10      438.93      559.67     98.40 o 
   0  13  10       24.36       84.05     61.94 o 
   1  13  10       69.25       86.65     67.39 o 
   2  13  10       27.59       44.92     53.11 o 
   3  13  10        9.73       15.32     53.08 o 
   4  13  10       66.37       98.87     45.05 o 
   5  13  10      227.42      278.07     56.58 o 
   6  13  10      403.92      413.10     80.84 o 
   7  13  10      120.36       98.60     45.98 o 
   8  13  10       28.82        9.60     43.00 o 
   9  13  10        0.62       38.71     42.95 o 
  10  13  10      401.06      295.45     69.45 o 
  11  13  10      252.92      192.95     75.49 o 
   1  14  10      251.95      295.40     89.23 o 
   2  14  10       10.60      127.48    157.27 o 
   3  14  10        0.69        4.38     55.22 o 
   4  14  10        0.92       47.51     58.74 o 
   5  14  10      125.34      131.19     50.01 o 
   6  14  10       93.59      140.21     51.35 o 
   7  14  10       57.94       75.82     76.68 o 
   8  14  10        0.14      -47.19     42.88 o 
   9  14  10      208.33      182.47     93.38 o 
   4  15  10       71.97      176.83     76.35 o 
   5  15  10      359.21      428.34     91.62 o 
   6  15  10       13.03      143.83     73.20 o 
   7  15  10      437.93      414.42     73.34 o 
  -5 -12  11      503.72      435.36     91.44 o 
  -4 -12  11      144.79      156.33     79.13 o 
  -3 -12  11      158.88      180.31     76.01 o 
  -2 -12  11      106.75       39.28     98.59 o 
  -1 -12  11      122.37      150.20     72.35 o 
   0 -12  11      146.36      133.06     68.70 o 
  -7 -11  11      448.34      450.60     92.71 o 
  -6 -11  11        6.71       53.80     92.39 o 
  -5 -11  11      744.03      773.59    105.26 o 
  -4 -11  11      129.98      194.20     68.83 o 
  -3 -11  11        3.28       38.53     57.16 o 
  -2 -11  11      118.91      256.20     80.08 o 
  -1 -11  11      187.07      215.07     74.51 o 
   0 -11  11       13.82       24.29     58.41 o 
   1 -11  11       12.46        0.93     86.71 o 
   2 -11  11       12.35      -22.27     57.59 o 
  -8 -10  11      183.36      119.32    102.78 o 
  -7 -10  11       77.85       15.20    101.48 o 
  -6 -10  11     1286.23     1291.79    135.94 o 
  -5 -10  11      738.21      705.15     81.72 o 
  -4 -10  11       93.21       99.41    150.96 o 
  -3 -10  11        7.12       20.92     56.06 o 
  -2 -10  11      567.44      557.97     93.19 o 
  -1 -10  11       51.98       31.95     61.02 o 
   0 -10  11        4.80      -37.46     51.90 o 
   1 -10  11       24.64       60.61     58.09 o 
   2 -10  11      143.05      156.23     68.85 o 
   3 -10  11      637.61      640.64    101.36 o 
   4 -10  11       11.75      108.16    117.83 o 
  -8  -9  11      100.53      166.05     75.08 o 
  -7  -9  11      816.63      823.71    117.95 o 
  -6  -9  11     1958.16     1598.88    152.37 o 
  -5  -9  11      355.17      424.45     67.74 o 
  -4  -9  11     1720.74     1595.77    116.08 o 
  -3  -9  11      195.47      123.88     61.14 o 
  -2  -9  11      234.00      229.73     66.82 o 
  -1  -9  11      579.32      372.92     77.28 o 
   0  -9  11      887.20      981.46    128.61 o 
   1  -9  11      266.09      195.71     64.72 o 
   2  -9  11      509.80      546.22     93.39 o 
   3  -9  11     1171.12     1187.58    197.15 o 
   4  -9  11      438.71      589.11    232.13 o 
   5  -9  11      122.65      118.90     66.82 o 
  -9  -8  11     1251.23     1234.57    165.46 o 
  -8  -8  11      316.61      403.21     94.56 o 
  -7  -8  11      385.63      348.73     83.10 o 
  -6  -8  11       21.82       13.47     56.45 o 
  -5  -8  11     3201.79     2758.81    170.48 o 
  -4  -8  11      992.51      991.38    105.26 o 
  -3  -8  11      971.15     1201.48     96.61 o 
  -2  -8  11       74.04      122.63     40.32 o 
  -1  -8  11      824.27      805.16     95.58 o 
   0  -8  11     3873.08     3706.03    222.56 o 
   1  -8  11      111.28       99.98     49.40 o 
   2  -8  11     1556.29     1579.17    139.34 o 
   3  -8  11        1.09      -28.17     63.37 o 
   4  -8  11     1450.17     1444.21    197.37 o 
   5  -8  11      700.01      491.56     91.08 o 
   6  -8  11       80.42      145.77     53.87 o 
  -9  -7  11        7.12       -8.79     65.22 o 
  -8  -7  11      186.26      169.35     77.26 o 
  -7  -7  11      113.93      127.73     73.62 o 
  -6  -7  11      103.70       40.34     57.63 o 
  -5  -7  11      652.67      812.86     81.22 o 
  -4  -7  11      389.72      399.46     85.08 o 
  -3  -7  11      538.78      534.30     63.19 o 
  -2  -7  11     1049.34      917.63    113.90 o 
  -1  -7  11      318.27      351.58     51.13 o 
   0  -7  11      182.23      110.18     73.87 o 
   1  -7  11      368.40      408.79     70.71 o 
   2  -7  11      287.74      344.02     67.34 o 
   3  -7  11      270.82      256.97     63.53 o 
   4  -7  11      564.52      572.97     94.54 o 
   5  -7  11        0.76        3.35     40.03 o 
   6  -7  11      314.99      363.78     62.92 o 
   7  -7  11       88.94      147.57     54.23 o 
  -9  -6  11      644.44      655.37    115.80 o 
  -8  -6  11       68.36      140.76     70.86 o 
  -7  -6  11      142.14      173.12     69.28 o 
  -6  -6  11      429.07      560.60    176.76 o 
  -5  -6  11        5.52       14.98     36.05 o 
  -4  -6  11      603.43      636.89     90.20 o 
  -3  -6  11      436.17      485.31     60.40 o 
  -2  -6  11      239.01      195.90     44.24 o 
  -1  -6  11      290.20      286.33     46.19 o 
   0  -6  11      197.80      201.49     39.50 o 
   1  -6  11      469.19      561.25     79.09 o 
   2  -6  11      430.84      386.35     65.69 o 
   3  -6  11        4.70       32.89     37.16 o 
   4  -6  11      871.62      821.27     88.40 o 
   5  -6  11      203.57      192.05     44.27 o 
   6  -6  11        0.04       38.63     38.54 o 
   7  -6  11       36.52       19.75     46.23 o 
   8  -6  11       29.67       14.53     63.30 o 
  -9  -5  11     1285.07     1338.33    162.64 o 
  -8  -5  11      807.14      860.40    153.30 o 
  -7  -5  11      546.08      393.40     90.19 o 
  -6  -5  11       74.27       55.94     54.75 o 
  -5  -5  11      598.49      728.18     75.22 o 
  -4  -5  11      756.62      891.15     79.89 o 
  -3  -5  11      106.30      126.78     39.08 o 
  -2  -5  11        0.25       23.60     29.76 o 
  -1  -5  11       25.51       29.14     27.97 o 
   0  -5  11     1396.95     1480.05    141.71 o 
   1  -5  11      319.01      311.98     61.28 o 
   2  -5  11      116.62       15.19     35.47 o 
   3  -5  11      931.27      861.52     91.97 o 
   4  -5  11     1616.36     1736.61    107.87 o 
   5  -5  11       74.63       62.73     46.72 o 
   6  -5  11       71.47      149.11     70.59 o 
   7  -5  11      101.89       75.85     42.23 o 
   8  -5  11      260.32      447.74     84.79 o 
   9  -5  11      334.32      329.95     81.58 o 
  -9  -4  11        0.47        1.56     61.27 o 
  -8  -4  11     3777.92     3602.84    252.35 o 
  -7  -4  11      844.17      654.09    103.63 o 
  -6  -4  11     1491.99     1538.40    147.03 o 
  -5  -4  11      904.69     1055.49     88.53 o 
  -4  -4  11      445.91      574.67     65.86 o 
  -3  -4  11     5886.53     5840.34    284.76 o 
  -2  -4  11      241.69      204.96     41.73 o 
  -1  -4  11      897.73      980.18     78.14 o 
   0  -4  11       60.58       79.80     29.34 o 
   1  -4  11     1114.88     1051.00    125.68 o 
   2  -4  11     2656.96     2683.29    129.00 o 
   3  -4  11      976.51     1157.15     84.31 o 
   4  -4  11      130.41      158.16     35.96 o 
   5  -4  11      214.88      182.91     38.99 o 
   6  -4  11      560.06      490.09     60.16 o 
   7  -4  11      304.82      421.35     58.37 o 
   8  -4  11      719.27      801.89    153.60 o 
   9  -4  11        1.58      -55.50     52.15 o 
  -9  -3  11      930.30      696.81    114.52 o 
  -8  -3  11     1228.57     1064.49    315.50 o 
  -7  -3  11      149.36      232.55     84.20 o 
  -6  -3  11      866.27      941.67    188.03 o 
  -5  -3  11      152.66      260.20     48.25 o 
  -4  -3  11     5634.74     5409.21    223.52 o 
  -3  -3  11      805.98      800.44     73.19 o 
  -2  -3  11     1461.22     1629.92    121.21 o 
  -1  -3  11      570.69      532.94     73.75 o 
   0  -3  11     4798.95     4402.68    181.09 o 
   1  -3  11     3207.63     3246.84    141.36 o 
   2  -3  11        0.47        4.53     22.34 o 
   3  -3  11     5003.22     4757.96    172.17 o 
   4  -3  11      468.71      424.13     40.98 o 
   5  -3  11     2627.82     2834.76    141.99 o 
   6  -3  11     1046.80     1023.36     83.00 o 
   7  -3  11       75.75       98.55     36.04 o 
   8  -3  11      952.09     1090.90     99.54 o 
   9  -3  11      318.78      339.05     77.07 o 
  10  -3  11     1212.56     1270.58    305.33 o 
  -9  -2  11      283.21      231.75     79.99 o 
  -8  -2  11       64.18      266.72     92.97 o 
  -7  -2  11      365.75      326.01    118.05 o 
  -6  -2  11      114.69       44.06     49.74 o 
  -5  -2  11      743.24      835.63    101.40 o 
  -4  -2  11      214.40      262.67     43.66 o 
  -3  -2  11      215.54      235.45     41.26 o 
  -2  -2  11      249.78      225.65     56.88 o 
  -1  -2  11      188.52      154.72     35.55 o 
   0  -2  11      500.98      509.46     52.52 o 
   1  -2  11       59.33       89.94     27.16 o 
   2  -2  11      657.30      661.96     44.05 o 
   3  -2  11      470.20      448.77     39.43 o 
   4  -2  11     5210.67     4677.67    161.22 o 
   5  -2  11       77.98       58.57     23.28 o 
   6  -2  11       98.81       62.75     25.24 o 
   7  -2  11      383.26      457.35     56.85 o 
   8  -2  11      496.21      534.06     66.79 o 
   9  -2  11     1018.48      982.39    155.73 o 
  10  -2  11       64.05      109.59     62.16 o 
  -9  -1  11      193.82      255.87     80.80 o 
  -8  -1  11      964.45      783.18    114.35 o 
  -7  -1  11      405.11      361.59    133.48 o 
  -6  -1  11        7.98       23.11     47.82 o 
  -5  -1  11      122.86      134.57     35.04 o 
  -4  -1  11       14.73        3.98     30.87 o 
  -3  -1  11      381.31      425.79     52.95 o 
  -2  -1  11        4.11       15.71     25.39 o 
  -1  -1  11        1.08       32.35     24.31 o 
   0  -1  11     1187.38     1030.42     75.57 o 
   1  -1  11       43.98        8.06     22.99 o 
   2  -1  11      984.38      969.81     69.83 o 
   3  -1  11      639.07      632.85     44.67 o 
   4  -1  11       60.33       57.82     21.18 o 
   5  -1  11     1955.90     1921.06     90.19 o 
   6  -1  11      551.51      571.49     48.53 o 
   7  -1  11       31.87       62.52     25.02 o 
   8  -1  11       37.64       66.28     33.11 o 
   9  -1  11        1.61       15.15     51.21 o 
  10  -1  11     1611.57     1887.71    163.74 o 
  11  -1  11      646.00      706.14    106.84 o 
  -9   0  11      121.46      102.44     72.76 o 
  -8   0  11     1192.29      977.43    303.07 o 
  -7   0  11      663.03      703.04    102.32 o 
  -6   0  11      767.17      733.92    101.63 o 
  -5   0  11      107.53      185.09     41.22 o 
  -4   0  11     1506.42     1608.97    102.87 o 
  -3   0  11     2453.23     2297.36    123.20 o 
  -2   0  11     1940.44     2087.07    112.76 o 
  -1   0  11      162.60      153.99     32.70 o 
   0   0  11      403.80      370.22     44.14 o 
   1   0  11     1060.65     1138.25     74.76 o 
   2   0  11        1.53       -3.33     13.40 o 
   3   0  11     1227.88     1249.39     64.76 o 
   4   0  11       24.69       36.87     19.40 o 
   5   0  11      612.28      645.51     51.23 o 
   6   0  11      232.10      253.02     34.20 o 
   7   0  11      210.32      127.44     34.68 o 
   8   0  11       98.14      122.04     32.86 o 
   9   0  11      945.57     1045.31     88.23 o 
  10   0  11      371.28      415.33     79.86 o 
  11   0  11      419.68      438.49    147.62 o 
  -9   1  11      297.38      323.01    177.11 o 
  -8   1  11      377.24      341.80     83.05 o 
  -7   1  11     3159.58     3068.33    221.13 o 
  -6   1  11       97.48       97.46     54.79 o 
  -5   1  11      407.28      460.97     89.88 o 
  -4   1  11      870.78      934.01     78.45 o 
  -3   1  11      612.52      607.59     60.50 o 
  -2   1  11    11836.04    11930.40    426.50 o 
  -1   1  11     1334.76     1206.21     81.02 o 
   0   1  11     4032.89     3792.23    156.86 o 
   1   1  11      266.84      260.10     36.34 o 
   2   1  11     3226.25     3095.18    108.24 o 
   3   1  11     5366.58     5033.02    165.65 o 
   4   1  11     1483.05     1399.35     69.47 o 
   5   1  11      281.41      353.70     56.95 o 
   6   1  11      634.57      754.41     57.93 o 
   7   1  11     1343.41     1318.61     75.35 o 
   8   1  11     2428.52     2499.34    129.32 o 
   9   1  11      663.19      836.68     65.98 o 
  10   1  11       16.59      -28.99    137.37 o 
  11   1  11      753.18      715.69    119.23 o 
  12   1  11       56.52       63.27     67.03 o 
  -8   2  11     1109.74     1205.77    141.79 o 
  -7   2  11      653.16      654.12    101.48 o 
  -6   2  11     1179.71     1107.27    169.95 o 
  -5   2  11      340.82      409.97    119.54 o 
  -4   2  11      331.76      319.05     48.10 o 
  -3   2  11      492.28      582.41     61.40 o 
  -2   2  11       78.49      104.83     31.21 o 
  -1   2  11     4815.84     4768.34    160.27 o 
   0   2  11      355.79      411.57     31.19 o 
   1   2  11     3367.06     3167.80    197.24 o 
   2   2  11     4428.97     3987.69    197.11 o 
   3   2  11      548.40      537.43     42.81 o 
   4   2  11     5430.85     5302.22    175.06 o 
   5   2  11     1136.89     1025.51     59.60 o 
   6   2  11     4756.22     4764.79    228.58 o 
   7   2  11      714.84      679.94     60.38 o 
   8   2  11      296.97      306.41     61.88 o 
   9   2  11     1111.79     1134.46    100.59 o 
  10   2  11      323.23      330.17     81.17 o 
  11   2  11     1268.53     1291.81    131.68 o 
  12   2  11        1.49       32.96     64.72 o 
  -8   3  11      375.51      332.35    155.97 o 
  -7   3  11       22.45       17.72     61.25 o 
  -6   3  11     1231.06     1018.01    118.65 o 
  -5   3  11      302.58      309.67     69.45 o 
  -4   3  11       43.82      -43.09     30.61 o 
  -3   3  11       36.01       47.93     31.41 o 
  -2   3  11      284.37      269.74     33.22 o 
  -1   3  11      516.86      624.19     45.33 o 
   0   3  11      175.37      179.09     24.79 o 
   1   3  11       19.65       38.13     17.70 o 
   2   3  11     1176.18     1187.72     79.93 o 
   3   3  11     3032.07     2976.67    107.34 o 
   4   3  11      335.06      356.29     33.36 o 
   5   3  11     1742.79     1821.05     80.98 o 
   6   3  11      170.12      262.75     33.36 o 
   7   3  11      480.77      528.02     45.66 o 
   8   3  11     1553.28     1647.16     88.40 o 
   9   3  11        6.85      -37.33     35.46 o 
  10   3  11     1032.67     1095.12     94.29 o 
  11   3  11       71.33      134.31     51.01 o 
  12   3  11      896.84      967.47    204.70 o 
  -8   4  11       37.65      -44.95     65.93 o 
  -7   4  11      763.14      633.05    102.71 o 
  -6   4  11      250.52      245.76     69.46 o 
  -5   4  11      194.27      191.84     60.65 o 
  -4   4  11       48.79       80.16     39.92 o 
  -3   4  11       19.77       45.68     24.96 o 
  -2   4  11     1184.91     1253.91    100.32 o 
  -1   4  11       86.22      131.58     27.36 o 
   0   4  11      396.59      446.62     40.08 o 
   1   4  11     1471.26     1399.40     68.07 o 
   2   4  11       55.09       71.84     18.75 o 
   3   4  11     1371.99     1258.90     61.83 o 
   4   4  11      474.29      481.39     38.79 o 
   5   4  11      256.91      242.47     29.61 o 
   6   4  11      721.31      826.61     64.73 o 
   7   4  11       54.58       33.50     22.40 o 
   8   4  11      597.58      557.39     49.48 o 
   9   4  11      274.41      302.84     55.97 o 
  10   4  11        5.30      -27.17     44.42 o 
  11   4  11     1944.85     2146.73    191.36 o 
  12   4  11      376.25      330.14     77.60 o 
  -7   5  11      793.68      665.33    110.46 o 
  -6   5  11      927.08     1084.03    126.87 o 
  -5   5  11      518.65      669.32    100.53 o 
  -4   5  11       10.28       37.27     27.37 o 
  -3   5  11       75.67       85.90     27.72 o 
  -2   5  11        0.48      -16.41     22.02 o 
  -1   5  11     2682.04     2705.60    112.53 o 
   0   5  11      736.19      657.11     49.63 o 
   1   5  11     1479.19     1423.98     71.89 o 
   2   5  11      359.90      399.64     35.37 o 
   3   5  11      222.09      237.23     32.70 o 
   4   5  11     1374.37     1394.27     66.24 o 
   5   5  11        7.15       20.65     28.73 o 
   6   5  11     1044.79     1106.62     82.65 o 
   7   5  11      962.45      971.24    113.26 o 
   8   5  11      103.32       84.30     33.56 o 
   9   5  11      812.84      781.69     76.59 o 
  10   5  11      282.73      305.47     83.43 o 
  11   5  11       60.67      120.81     58.74 o 
  12   5  11      344.36      324.30     83.25 o 
  -6   6  11     2493.28     2360.65    269.28 o 
  -5   6  11      106.28      279.72    130.73 o 
  -4   6  11      779.25      783.66     66.35 o 
  -3   6  11       80.59       76.49     31.50 o 
  -2   6  11      850.95      919.76     82.41 o 
  -1   6  11     1345.08     1378.20     87.22 o 
   0   6  11      466.25      564.63     49.00 o 
   1   6  11     3478.57     3494.57    128.27 o 
   2   6  11      277.87      336.97     38.45 o 
   3   6  11     3089.83     2822.49    139.92 o 
   4   6  11     2802.16     2572.88    130.10 o 
   5   6  11     2738.44     2691.67    164.77 o 
   6   6  11      784.28      810.40     72.74 o 
   7   6  11     1880.28     1915.32    116.63 o 
   8   6  11     2215.26     2281.39    131.18 o 
   9   6  11      709.03      630.50     69.20 o 
  10   6  11      271.60      331.76    121.30 o 
  11   6  11       65.82      111.59    114.71 o 
  12   6  11      726.98      795.20    303.07 o 
  13   6  11      378.53      514.11    103.97 o 
  -6   7  11      161.77      187.92    122.54 o 
  -5   7  11       22.33      116.37     66.65 o 
  -4   7  11      337.29      345.94     50.09 o 
  -3   7  11        3.69      113.67     35.16 o 
  -2   7  11      845.42      885.27     67.12 o 
  -1   7  11        0.05        5.34     28.88 o 
   0   7  11     2171.19     2294.09    150.19 o 
   1   7  11      677.32      642.78     62.47 o 
   2   7  11      868.96      963.01     76.22 o 
   3   7  11     1531.94     1576.78    191.22 o 
   4   7  11      104.20      105.65     37.35 o 
   5   7  11     4725.99     4234.14    191.37 o 
   6   7  11      426.20      373.18     49.41 o 
   7   7  11     2645.06     2683.67    190.42 o 
   8   7  11      913.85      916.48     80.99 o 
   9   7  11      314.52      387.32    129.30 o 
  10   7  11     1106.74     1142.19    124.93 o 
  11   7  11      419.63      477.38     86.41 o 
  12   7  11     1045.16     1276.08    147.53 o 
  -5   8  11      148.35      146.96    107.77 o 
  -4   8  11      136.91      154.73     55.39 o 
  -3   8  11       27.67       82.30     40.61 o 
  -2   8  11      190.00      183.03     47.15 o 
  -1   8  11     1065.82     1023.05    115.16 o 
   0   8  11      751.65      834.27     74.91 o 
   1   8  11      118.11       58.34     30.50 o 
   2   8  11       55.05      119.89     41.20 o 
   3   8  11      152.33      146.08     37.68 o 
   4   8  11     1203.52     1197.49    105.96 o 
   5   8  11      625.19      529.13     58.24 o 
   6   8  11      151.87      217.49     45.98 o 
   7   8  11      828.02      870.51     79.50 o 
   8   8  11     1189.86     1322.48    100.34 o 
   9   8  11     1175.43     1065.55     94.16 o 
  10   8  11       59.90       58.21     46.65 o 
  11   8  11      253.40      422.73     84.04 o 
  12   8  11      188.92      184.90     87.73 o 
  -4   9  11       44.81      103.91     70.34 o 
  -3   9  11        3.71        2.30     59.89 o 
  -2   9  11       53.72       68.66     40.21 o 
  -1   9  11      293.72      286.01     50.67 o 
   0   9  11       42.94      104.66     38.42 o 
   1   9  11      284.98      376.95     52.84 o 
   2   9  11        1.75       39.30     32.87 o 
   3   9  11      148.28      203.85     44.59 o 
   4   9  11       92.81       36.74     28.83 o 
   5   9  11       82.23       45.85     29.94 o 
   6   9  11      426.13      456.59     59.24 o 
   7   9  11      585.86      611.77     68.14 o 
   8   9  11      174.22      179.99     42.57 o 
   9   9  11       47.83       65.97     37.96 o 
  10   9  11       23.51       85.34     53.93 o 
  11   9  11        4.04       96.72     54.81 o 
  12   9  11      656.10      635.58    106.51 o 
  -3  10  11        0.21       84.66     58.68 o 
  -2  10  11      128.92      267.64     66.66 o 
  -1  10  11        3.71       72.05     41.75 o 
   0  10  11     1091.70     1249.59    102.20 o 
   1  10  11      438.95      452.10     59.18 o 
   2  10  11       13.08       23.72     32.09 o 
   3  10  11      191.11      203.32     43.96 o 
   4  10  11      118.74       94.79     35.81 o 
   5  10  11      924.24      918.93     90.67 o 
   6  10  11      166.51      188.24     43.15 o 
   7  10  11      339.91      413.18     59.07 o 
   8  10  11       71.98      114.99     42.07 o 
   9  10  11      336.57      360.20     60.35 o 
  10  10  11        0.57       60.05     97.54 o 
  11  10  11       53.16      129.32     77.48 o 
  12  10  11      229.83      516.31     98.59 o 
  -2  11  11      357.01      489.78     89.75 o 
  -1  11  11      560.82      657.35    121.38 o 
   0  11  11     1325.03     1504.86    185.88 o 
   1  11  11      301.59      277.03     54.47 o 
   2  11  11     1433.34     1547.17    115.36 o 
   3  11  11       61.41       55.58     37.33 o 
   4  11  11     1043.46      968.26     89.15 o 
   5  11  11     1444.80     1333.06    104.41 o 
   6  11  11      108.18      181.48     58.27 o 
   7  11  11      986.53     1127.11     99.00 o 
   8  11  11      271.61      322.91     58.07 o 
   9  11  11     1297.55     1489.72    119.99 o 
  10  11  11        0.95       19.60     48.93 o 
  11  11  11      289.16      278.44     76.25 o 
  12  11  11        6.08      -23.65     64.05 o 
  -1  12  11      292.06      302.59     78.33 o 
   0  12  11       27.78       49.52     92.11 o 
   1  12  11     1333.22     1398.23    142.44 o 
   2  12  11      200.74      249.86     52.16 o 
   3  12  11      699.00      778.52     82.21 o 
   4  12  11      601.51      636.31     74.40 o 
   5  12  11      211.60      225.07     57.57 o 
   6  12  11     1406.23     1786.99    163.64 o 
   7  12  11       12.80       34.17     40.50 o 
   8  12  11     1127.89     1344.92    119.73 o 
   9  12  11      335.86      298.91     62.57 o 
  10  12  11      934.38      899.23    251.56 o 
  11  12  11      858.81      780.55    125.99 o 
   0  13  11      204.92      238.91     73.42 o 
   1  13  11      101.30      194.83     80.81 o 
   2  13  11        9.84       36.86     51.35 o 
   3  13  11       29.20       85.52     49.30 o 
   4  13  11       39.06       92.08     54.10 o 
   5  13  11      399.43      391.93     62.05 o 
   6  13  11       27.68        6.15     38.62 o 
   7  13  11      164.38      222.50     53.90 o 
   8  13  11       10.87       28.61     43.91 o 
   9  13  11      987.21     1097.45    171.81 o 
  10  13  11      279.82      313.71     79.88 o 
   2  14  11      183.45      219.48     75.08 o 
   3  14  11        1.98       44.76     57.87 o 
   4  14  11        7.07       67.93     57.38 o 
   5  14  11       57.51      213.38     80.30 o 
   6  14  11        8.97       60.43     45.50 o 
   7  14  11      244.73      299.28     61.38 o 
   8  14  11      108.68      173.01     54.55 o 
   9  14  11       16.65       21.57     45.08 o 
  -3 -12  12      235.04      261.86    100.44 o 
  -2 -12  12        2.66       31.86     66.97 o 
  -6 -11  12      139.60      114.88     92.17 o 
  -5 -11  12      265.40      180.11     72.30 o 
  -4 -11  12      166.89      240.69     76.46 o 
  -3 -11  12      112.10      229.16    236.79 o 
  -2 -11  12      738.19      595.13    100.60 o 
  -1 -11  12       21.60       54.90     65.26 o 
   0 -11  12       44.82      155.22     73.25 o 
   1 -11  12       29.73       17.14     62.57 o 
  -7 -10  12      255.59      248.22     79.09 o 
  -6 -10  12      143.91      139.61     72.72 o 
  -5 -10  12        3.11      -13.93     60.68 o 
  -4 -10  12      246.59      260.10    126.87 o 
  -3 -10  12      134.77      226.11     71.11 o 
  -2 -10  12      291.26      273.81    159.42 o 
  -1 -10  12      103.21       56.60     65.48 o 
   0 -10  12        2.27        6.85     56.60 o 
   1 -10  12        2.40      114.11     62.89 o 
   2 -10  12      151.01      121.75     67.17 o 
   3 -10  12        1.43       54.78     64.79 o 
  -8  -9  12     1118.87     1283.49    178.44 o 
  -7  -9  12        3.51       49.04     69.62 o 
  -6  -9  12     1747.59     1920.69    173.33 o 
  -5  -9  12      796.78      847.38    127.82 o 
  -4  -9  12        2.92      -62.19     68.39 o 
  -3  -9  12      779.45      829.86    105.73 o 
  -2  -9  12      194.44      206.95     61.37 o 
  -1  -9  12      753.01      863.19    105.98 o 
   0  -9  12     1037.04      960.16    181.91 o 
   1  -9  12      207.66      120.75    119.76 o 
   2  -9  12      326.79      298.32     77.09 o 
   3  -9  12      859.77      821.90    117.32 o 
   4  -9  12      506.23      474.99     93.46 o 
   5  -9  12        5.21      -29.18     64.37 o 
  -8  -8  12      728.12      898.54    129.21 o 
  -7  -8  12      903.56      731.37    162.78 o 
  -6  -8  12     1510.65     1594.42    156.96 o 
  -5  -8  12       30.21       81.87     44.52 o 
  -4  -8  12     1503.69     1564.29    253.34 o 
  -3  -8  12      428.04      420.50     65.80 o 
  -2  -8  12     1167.45     1140.52    150.35 o 
  -1  -8  12     1596.01     1428.55    131.28 o 
   0  -8  12      732.65      716.54     94.51 o 
   1  -8  12      912.43      899.38    107.55 o 
   2  -8  12        0.53       55.53     49.19 o 
   3  -8  12     2178.82     2091.82    169.59 o 
   4  -8  12       11.14      100.16     65.56 o 
   5  -8  12      404.88      399.36     86.41 o 
   6  -8  12      135.34      161.38    125.68 o 
  -8  -7  12       31.50       79.11     73.35 o 
  -7  -7  12      289.88      274.93    100.33 o 
  -6  -7  12       12.55       35.89     57.99 o 
  -5  -7  12      532.69      562.29     71.15 o 
  -4  -7  12     1451.84     1438.52    108.40 o 
  -3  -7  12      104.09      122.58     44.45 o 
  -2  -7  12      506.58      568.10     68.43 o 
  -1  -7  12      605.88      606.08     67.79 o 
   0  -7  12      416.14      412.33    144.92 o 
   1  -7  12      350.36      322.90     67.08 o 
   2  -7  12      470.58      455.99     77.68 o 
   3  -7  12      132.38      106.21     50.81 o 
   4  -7  12     1042.37      901.71    116.45 o 
   5  -7  12      323.08      383.74     76.72 o 
   6  -7  12       52.42       21.74     63.10 o 
   7  -7  12      437.74      531.14    145.53 o 
  -9  -6  12      239.28      187.88     88.54 o 
  -8  -6  12      110.07       49.98     70.22 o 
  -7  -6  12       68.83       41.28     62.33 o 
  -6  -6  12       17.66       -7.28     59.23 o 
  -5  -6  12      555.43      497.95     66.60 o 
  -4  -6  12       87.49       78.83     40.68 o 
  -3  -6  12       22.26       73.07     38.58 o 
  -2  -6  12       71.96       31.58     34.37 o 
  -1  -6  12     1024.93     1131.27     99.54 o 
   0  -6  12        7.54       52.86     34.85 o 
   1  -6  12        1.22       25.91     37.79 o 
   2  -6  12      325.27      231.35     54.59 o 
   3  -6  12     1033.53      964.26    140.15 o 
   4  -6  12     1303.79     1339.93    285.82 o 
   5  -6  12      121.38      134.12     54.39 o 
   6  -6  12        4.93       63.89     71.17 o 
   7  -6  12        4.85       -4.13     61.41 o 
   8  -6  12       36.05       19.55     52.97 o 
  -9  -5  12      145.11      220.55     82.73 o 
  -8  -5  12     1839.15     1815.94    179.33 o 
  -7  -5  12      530.21      464.34    116.67 o 
  -6  -5  12      173.78      153.53     78.14 o 
  -5  -5  12        7.49        1.51     48.51 o 
  -4  -5  12      168.05      177.14     46.54 o 
  -3  -5  12      621.47      832.88     97.21 o 
  -2  -5  12       10.73       28.26     32.12 o 
  -1  -5  12      185.39      197.06     61.13 o 
   0  -5  12      506.96      597.55     61.95 o 
   1  -5  12      655.28      562.58     58.89 o 
   2  -5  12       12.35       55.84     39.48 o 
   3  -5  12     2064.41     2171.12    154.02 o 
   4  -5  12       29.14       11.81     56.31 o 
   5  -5  12     1806.02     1943.00    152.98 o 
   6  -5  12       35.88       40.90     35.87 o 
   7  -5  12        2.49      -54.46     36.31 o 
   8  -5  12       15.52       40.01     45.67 o 
  -9  -4  12     2342.50     2404.64    215.61 o 
  -8  -4  12       93.13      126.98     71.44 o 
  -7  -4  12     2078.54     2262.04    269.42 o 
  -6  -4  12       94.31       84.46     59.49 o 
  -5  -4  12     2531.67     2609.54    205.16 o 
  -4  -4  12     4284.36     4085.68    296.35 o 
  -3  -4  12       79.33      115.10     38.79 o 
  -2  -4  12      552.89      457.02     57.61 o 
  -1  -4  12      580.38      605.43     63.23 o 
   0  -4  12      483.49      488.73     56.98 o 
   1  -4  12      950.21     1049.20     80.19 o 
   2  -4  12      634.96      648.82     62.15 o 
   3  -4  12      579.62      743.52     66.27 o 
   4  -4  12      175.79      215.63     50.56 o 
   5  -4  12     1763.49     1707.52    110.45 o 
   6  -4  12        3.21       23.96     33.98 o 
   7  -4  12       23.88      100.37     41.01 o 
   8  -4  12        9.08        7.45     42.57 o 
   9  -4  12     1246.46     1342.82    142.45 o 
  -9  -3  12      423.44      422.48     95.24 o 
  -8  -3  12     1104.06      784.34    116.97 o 
  -7  -3  12      476.36      780.40    167.19 o 
  -6  -3  12     1365.11     1470.15    150.99 o 
  -5  -3  12     1409.57     1483.35    106.98 o 
  -4  -3  12      849.31      930.28     94.34 o 
  -3  -3  12     6562.48     6519.87    260.45 o 
  -2  -3  12      533.59      526.04     74.46 o 
  -1  -3  12     4103.74     4297.09    182.94 o 
   0  -3  12      252.52      237.15     42.70 o 
   1  -3  12     1106.75     1091.99    119.30 o 
   2  -3  12     4932.93     4444.36    223.75 o 
   3  -3  12      467.54      539.98     55.62 o 
   4  -3  12     1836.74     2083.52    113.89 o 
   5  -3  12        3.97        9.48     27.42 o 
   6  -3  12      531.53      687.32     70.25 o 
   7  -3  12      623.96      580.43     67.64 o 
   8  -3  12      203.04      265.37     52.05 o 
   9  -3  12     1121.38     1484.69    188.11 o 
  10  -3  12       11.81      -18.63     62.95 o 
  -9  -2  12        2.48      -42.11     66.12 o 
  -8  -2  12      498.43      465.76     95.54 o 
  -7  -2  12       31.32       -4.62     50.34 o 
  -6  -2  12      911.36      782.16    105.81 o 
  -5  -2  12        7.26       68.67     52.15 o 
  -4  -2  12      183.37      184.15     56.84 o 
  -3  -2  12     2152.29     2055.90    119.99 o 
  -2  -2  12        3.95      -22.87     25.37 o 
  -1  -2  12     1333.65     1370.86     93.26 o 
   0  -2  12     1948.55     2068.98    138.22 o 
   1  -2  12     2215.72     2306.05    120.90 o 
   2  -2  12     2035.61     2055.35    169.91 o 
   3  -2  12     1062.69      990.72     86.98 o 
   4  -2  12      108.24      106.53     25.36 o 
   5  -2  12     1995.89     1961.54    111.16 o 
   6  -2  12      715.60      693.72     67.76 o 
   7  -2  12       17.42       71.57     50.11 o 
   8  -2  12      119.86      202.94     47.91 o 
   9  -2  12       64.94       94.77     61.52 o 
  10  -2  12      631.40      738.42    106.81 o 
  -9  -1  12      258.10      133.16     79.67 o 
  -8  -1  12      556.08      573.58    104.80 o 
  -7  -1  12      978.17      753.63    109.41 o 
  -6  -1  12       27.34      -42.81     49.14 o 
  -5  -1  12      242.40      163.46     58.65 o 
  -4  -1  12      224.65      257.21     56.47 o 
  -3  -1  12      324.89      302.63     49.94 o 
  -2  -1  12        1.15       43.90     31.62 o 
  -1  -1  12      199.52      202.63     38.12 o 
   0  -1  12       50.83       78.57     29.07 o 
   1  -1  12       17.91       41.16     27.08 o 
   2  -1  12       42.90       45.25     25.62 o 
   3  -1  12      429.45      362.90     43.98 o 
   4  -1  12     1636.35     1599.33    106.35 o 
   5  -1  12      810.02      767.29     62.79 o 
   6  -1  12        3.93        1.85     23.45 o 
   7  -1  12      447.93      484.27     48.51 o 
   8  -1  12        4.27       48.19     34.48 o 
   9  -1  12      442.67      418.29     73.57 o 
  10  -1  12      215.08      195.26     67.96 o 
  11  -1  12      150.80      237.15     79.13 o 
  -8   0  12      388.22      263.07     81.96 o 
  -7   0  12     2202.46     1861.23    171.87 o 
  -6   0  12      254.42      250.05     70.51 o 
  -5   0  12      284.56      206.85     61.79 o 
  -4   0  12       19.11       21.07     29.56 o 
  -3   0  12      827.19      842.33     91.01 o 
  -2   0  12     2567.15     2586.87    130.16 o 
  -1   0  12      535.07      536.05     56.64 o 
   0   0  12      900.49      821.53     68.63 o 
   1   0  12     1411.55     1425.20     89.44 o 
   2   0  12     1294.86     1291.99     83.89 o 
   3   0  12       17.28       29.31     19.43 o 
   4   0  12      308.48      302.56     41.68 o 
   5   0  12     1266.78     1290.14     71.72 o 
   6   0  12     1960.29     2062.02    119.20 o 
   7   0  12       21.46       89.92     27.70 o 
   8   0  12      368.86      389.82     44.91 o 
   9   0  12      138.84       96.81     41.68 o 
  10   0  12     1222.19     1085.06    120.64 o 
  11   0  12      737.65      734.83    110.76 o 
  -8   1  12     1700.67     1688.31    172.73 o 
  -7   1  12       35.76       63.16     60.75 o 
  -6   1  12     1788.80     1779.96    170.09 o 
  -5   1  12      322.92      280.85     91.86 o 
  -4   1  12      359.93      428.20     68.02 o 
  -3   1  12     2117.95     2084.57    120.75 o 
  -2   1  12       91.69       83.56     33.04 o 
  -1   1  12     4282.89     4409.96    183.07 o 
   0   1  12     1033.48     1112.53    120.04 o 
   1   1  12     2575.93     2509.10    118.17 o 
   2   1  12     1478.29     1552.95     90.20 o 
   3   1  12      455.00      469.27     38.13 o 
   4   1  12     1769.30     1809.30     81.76 o 
   5   1  12      228.81      282.54     65.67 o 
   6   1  12      238.94      305.04     38.78 o 
   7   1  12      184.32      179.97     32.31 o 
   8   1  12      486.69      494.13     75.49 o 
   9   1  12        0.98        2.95     28.78 o 
  10   1  12      744.75      786.66    102.37 o 
  11   1  12       64.60      207.21     68.49 o 
  -8   2  12      469.41      456.82    148.75 o 
  -7   2  12     1600.37     1326.48    144.35 o 
  -6   2  12      628.04      520.70     90.31 o 
  -5   2  12      761.47      800.94    102.95 o 
  -4   2  12      938.59     1222.82    167.30 o 
  -3   2  12        6.58       39.62     31.87 o 
  -2   2  12     1857.97     1921.89    113.11 o 
  -1   2  12      299.50      354.78     47.88 o 
   0   2  12     3771.74     3787.77    160.92 o 
   1   2  12     1414.12     1498.71     90.19 o 
   2   2  12     2249.57     2231.75     88.40 o 
   3   2  12     7304.17     7116.05    225.89 o 
   4   2  12      341.39      375.85     38.50 o 
   5   2  12     6255.68     5769.88    191.80 o 
   6   2  12        0.55       10.80     22.24 o 
   7   2  12      558.35      557.35     49.83 o 
   8   2  12     2477.21     2178.16    117.54 o 
   9   2  12      156.61      230.23     46.70 o 
  10   2  12      850.84      906.93     86.45 o 
  11   2  12        2.48      -87.13     59.27 o 
  12   2  12      835.89     1096.64    194.04 o 
  -7   3  12      846.24      832.83    118.16 o 
  -6   3  12       22.63       76.77     58.95 o 
  -5   3  12      612.74      512.07    127.94 o 
  -4   3  12      363.69      356.74     65.28 o 
  -3   3  12      250.50      268.70     48.58 o 
  -2   3  12      344.58      338.25     49.81 o 
  -1   3  12      194.56      190.86     39.85 o 
   0   3  12        9.19       58.46     35.28 o 
   1   3  12      851.24      709.67     46.00 o 
   2   3  12     2557.15     2403.61     98.66 o 
   3   3  12      901.80      935.72     61.82 o 
   4   3  12      805.18      800.16     51.74 o 
   5   3  12       40.59       46.96     21.46 o 
   6   3  12     5623.89     5614.45    188.08 o 
   7   3  12     1149.38     1280.04     73.87 o 
   8   3  12       67.35      115.03     36.41 o 
   9   3  12      275.97      291.14     57.13 o 
  10   3  12        1.11       -3.76     38.90 o 
  11   3  12     1573.33     1705.87    161.92 o 
  12   3  12      117.55      202.14    132.63 o 
  -7   4  12      109.69      256.79     83.07 o 
  -6   4  12      207.92      299.29     77.08 o 
  -5   4  12      309.56      421.77     87.76 o 
  -4   4  12       37.19       63.53     39.83 o 
  -3   4  12      220.95      268.93     49.01 o 
  -2   4  12        4.23        0.70     30.87 o 
  -1   4  12      921.21      966.86     78.93 o 
   0   4  12       98.89      113.52     24.05 o 
   1   4  12      185.35      160.81     28.44 o 
   2   4  12      541.96      536.03     48.26 o 
   3   4  12       11.32       -5.98     20.27 o 
   4   4  12       42.61       69.78     27.17 o 
   5   4  12       30.66       42.45     21.18 o 
   6   4  12       40.13       45.54     37.70 o 
   7   4  12      182.82      188.15     31.25 o 
   8   4  12      792.50      802.71     61.67 o 
   9   4  12       25.18       28.68     34.16 o 
  10   4  12      411.15      501.34    161.18 o 
  11   4  12       11.81       10.68     51.60 o 
  12   4  12      675.63      889.23    123.38 o 
  -7   5  12      325.75      295.43     91.80 o 
  -6   5  12     1065.35     1249.25    138.13 o 
  -5   5  12      235.84      252.82     94.51 o 
  -4   5  12      131.34      179.53     46.57 o 
  -3   5  12      327.01      249.39     50.25 o 
  -2   5  12     1531.50     1490.77    102.72 o 
  -1   5  12     1704.00     1688.17     92.00 o 
   0   5  12      503.23      511.92     46.31 o 
   1   5  12        1.38      -25.85     17.23 o 
   2   5  12     1318.64     1275.00     66.31 o 
   3   5  12      866.74      864.45     80.46 o 
   4   5  12        6.30       34.55     25.65 o 
   5   5  12        2.27       18.41     24.19 o 
   6   5  12        0.03       -0.95     29.49 o 
   7   5  12     1287.71     1269.40    136.16 o 
   8   5  12        1.71       56.24     31.78 o 
   9   5  12       42.38      102.37     36.02 o 
  10   5  12        8.49       39.27     51.03 o 
  11   5  12      660.47      766.20    106.62 o 
  12   5  12      274.76      329.03     87.96 o 
  -6   6  12        1.51      164.92     76.64 o 
  -5   6  12     2444.24     2274.77    186.74 o 
  -4   6  12      147.06      224.67     63.30 o 
  -3   6  12      890.50      926.61     90.77 o 
  -2   6  12      875.94      920.64     67.01 o 
  -1   6  12        4.19       22.41     23.87 o 
   0   6  12     4021.62     4090.54    149.34 o 
   1   6  12        6.94        2.04     34.21 o 
   2   6  12     2658.32     2551.99    128.59 o 
   3   6  12      750.15      631.44     59.44 o 
   4   6  12      916.85      816.94     68.83 o 
   5   6  12     3544.87     3259.20    203.51 o 
   6   6  12     2327.50     2252.95    126.41 o 
   7   6  12     1679.71     1721.04    111.17 o 
   8   6  12       16.87       50.33     42.19 o 
   9   6  12      163.50      123.47     45.72 o 
  10   6  12        3.97      -30.87     43.68 o 
  11   6  12      703.93      805.76    110.01 o 
  12   6  12        8.51       20.55     64.33 o 
  -5   7  12      399.45      359.65    117.75 o 
  -4   7  12       66.79      109.61     52.81 o 
  -3   7  12      302.92      342.87     61.90 o 
  -2   7  12       37.50       55.72     36.03 o 
  -1   7  12     1900.05     1878.08    156.80 o 
   0   7  12      110.31      197.14     49.03 o 
   1   7  12     1718.81     1657.15    104.72 o 
   2   7  12      121.60      112.47     34.28 o 
   3   7  12     2049.09     1944.51    115.08 o 
   4   7  12     2281.64     2109.35    121.18 o 
   5   7  12      311.84      252.15     47.50 o 
   6   7  12     2093.02     2048.53    149.01 o 
   7   7  12      468.27      394.29     53.51 o 
   8   7  12     3533.50     3526.51    177.14 o 
   9   7  12      760.51      712.85     74.99 o 
  10   7  12      159.02      248.52    150.85 o 
  11   7  12     1085.61     1106.72    245.99 o 
  12   7  12      454.06      501.74     97.78 o 
  -3   8  12        4.10      -91.72     96.85 o 
  -2   8  12        0.81       28.97     37.49 o 
  -1   8  12      570.18      612.51     68.16 o 
   0   8  12       26.67       -7.17     30.51 o 
   1   8  12        0.72       13.85     28.65 o 
   2   8  12     2749.07     2643.15    139.48 o 
   3   8  12      277.86      264.66     43.67 o 
   4   8  12       17.41       43.07     29.38 o 
   5   8  12        1.62       30.10     28.85 o 
   6   8  12      190.68      173.26     50.64 o 
   7   8  12      283.71      282.76     50.07 o 
   8   8  12      485.80      456.11     68.90 o 
   9   8  12      687.03      705.65    117.67 o 
  10   8  12      565.97      668.27    163.17 o 
  11   8  12        0.76      -71.68     58.85 o 
  12   8  12     1331.23     1535.83    165.88 o 
  -3   9  12        3.90      178.82     95.59 o 
  -2   9  12        2.91       41.71     38.87 o 
  -1   9  12        0.27       16.87     35.20 o 
   0   9  12      396.40      383.23     53.93 o 
   1   9  12      143.44      102.35     37.29 o 
   2   9  12      498.42      505.19    106.69 o 
   3   9  12      138.03      125.34     39.01 o 
   4   9  12      141.85      108.83     36.66 o 
   5   9  12      181.38      194.29     40.38 o 
   6   9  12        0.12       15.92     30.07 o 
   7   9  12        4.81       31.86     32.32 o 
   8   9  12      519.73      586.36     69.23 o 
   9   9  12      294.05      286.60     60.00 o 
  10   9  12       12.79       18.16     50.50 o 
  11   9  12        9.08      109.28     57.70 o 
  12   9  12       13.24      -23.10     63.00 o 
  -3  10  12      189.73      335.54    116.75 o 
  -2  10  12        2.77      -41.10     69.98 o 
  -1  10  12      673.20      786.01     83.56 o 
   0  10  12      142.48      241.84     83.39 o 
   1  10  12      661.43      707.65     75.79 o 
   2  10  12      877.10      822.62     81.16 o 
   3  10  12      354.10      399.49     66.65 o 
   4  10  12      488.31      503.96     63.15 o 
   5  10  12        7.17        8.65     31.39 o 
   6  10  12      587.85      601.91    130.36 o 
   7  10  12        0.01       31.13     42.92 o 
   8  10  12     1514.61     1522.48    125.93 o 
   9  10  12        0.16       38.97     37.16 o 
  10  10  12       27.68       92.76     45.24 o 
  11  10  12       29.14       35.14     57.76 o 
  12  10  12      317.12      355.55    127.92 o 
  -2  11  12      519.66      491.25     88.73 o 
  -1  11  12      311.91      391.06     78.91 o 
   0  11  12      150.46      268.08     52.86 o 
   1  11  12     1763.45     1839.79    128.37 o 
   2  11  12      323.14      316.93     56.10 o 
   3  11  12      885.86      898.93     87.64 o 
   4  11  12       23.56       38.65     35.43 o 
   5  11  12      391.35      357.10     56.58 o 
   6  11  12     1593.71     1710.77    154.15 o 
   7  11  12      401.36      481.62     66.58 o 
   8  11  12     1120.54     1219.92    132.36 o 
   9  11  12      303.41      307.10     57.09 o 
  10  11  12      687.20      819.87     97.04 o 
  11  11  12        0.54        2.18     54.33 o 
  -1  12  12       48.25        4.87     61.33 o 
   0  12  12      801.48      781.77    108.22 o 
   1  12  12      439.17      521.33    131.36 o 
   2  12  12      513.53      679.09     78.22 o 
   3  12  12       40.42       51.00     41.81 o 
   4  12  12     1059.81      898.36     89.46 o 
   5  12  12      917.21      946.65     91.70 o 
   6  12  12      294.36      257.67     53.09 o 
   7  12  12      604.93      635.04     94.67 o 
   8  12  12       44.15       85.05     42.77 o 
   9  12  12      973.21     1141.22    218.93 o 
  10  12  12      457.22      408.67     69.96 o 
  11  12  12       33.46       58.33     57.42 o 
   1  13  12      143.38      155.63     68.98 o 
   2  13  12       92.91      133.44     66.21 o 
   3  13  12        9.75       13.73     43.96 o 
   4  13  12      213.77      221.86     54.09 o 
   5  13  12        3.09       -0.47     42.16 o 
   6  13  12      224.40      166.31     56.34 o 
   7  13  12      288.11      304.23     75.37 o 
   8  13  12      271.71      356.86     65.75 o 
   9  13  12       27.07      -59.85     43.88 o 
  10  13  12      103.51      150.61     69.77 o 
   3  14  12       20.71       42.57     58.16 o 
   4  14  12       32.73       54.64     58.50 o 
   5  14  12        0.24       76.46     49.31 o 
   6  14  12       83.70       97.87     48.01 o 
   7  14  12       58.81       90.33     51.54 o 
   8  14  12       75.72      115.13     68.05 o 
  -4 -11  13       18.65       55.14     72.86 o 
  -3 -11  13      162.26      162.57     75.29 o 
  -2 -11  13        9.02       36.86     68.22 o 
  -1 -11  13      429.28      477.25    101.06 o 
   0 -11  13        0.16       18.65     70.73 o 
  -6 -10  13      162.33      149.04     73.84 o 
  -5 -10  13       39.27      -20.68     66.66 o 
  -4 -10  13        4.57      -21.80     58.54 o 
  -3 -10  13       56.37      103.44     66.26 o 
  -2 -10  13      983.52      935.38    121.12 o 
  -1 -10  13        0.49       48.72     65.38 o 
   0 -10  13        1.00      -46.51     56.93 o 
   1 -10  13      127.26      160.46     74.34 o 
   2 -10  13       44.02       69.49     66.85 o 
  -7  -9  13     1128.11     1081.09    136.90 o 
  -6  -9  13      187.54      196.55     79.76 o 
  -5  -9  13      659.81      694.15     87.33 o 
  -4  -9  13      402.73      391.36     86.99 o 
  -3  -9  13        0.52        8.66     47.52 o 
  -2  -9  13      986.79      867.83    108.26 o 
  -1  -9  13      384.98      415.32     80.94 o 
   0  -9  13      263.56      218.85     76.43 o 
   1  -9  13       14.15       24.27     56.56 o 
   2  -9  13      359.33      419.60     87.54 o 
   3  -9  13      732.19      670.12    108.95 o 
   4  -9  13      189.38      220.59     82.26 o 
  -7  -8  13      454.47      509.26    240.23 o 
  -6  -8  13      900.10      813.04    151.87 o 
  -5  -8  13     2551.60     2304.43    160.61 o 
  -4  -8  13      385.44      260.37     56.97 o 
  -3  -8  13     1575.42     1624.63    213.90 o 
  -2  -8  13      555.77      351.15     71.48 o 
  -1  -8  13     1410.99     1388.33    131.49 o 
   0  -8  13      926.73     1231.43    127.42 o 
   1  -8  13       74.51       81.65     51.99 o 
   2  -8  13     1540.59     1360.15    134.63 o 
   3  -8  13        3.85       27.03     50.67 o 
   4  -8  13     1809.80     2006.90    312.25 o 
   5  -8  13      256.01      275.20     82.13 o 
  -8  -7  13       68.57      242.10     87.83 o 
  -7  -7  13       27.81      -54.95     63.81 o 
  -6  -7  13      534.45      496.27     96.18 o 
  -5  -7  13      628.86      667.26    118.14 o 
  -4  -7  13       78.78      126.32     46.94 o 
  -3  -7  13     1266.72     1207.35    131.98 o 
  -2  -7  13      344.42      385.52     62.98 o 
  -1  -7  13      757.57      870.73    124.72 o 
   0  -7  13       40.83       90.34     51.92 o 
   1  -7  13      387.91      514.35    171.49 o 
   2  -7  13       99.47      189.85     60.89 o 
   3  -7  13      605.93      763.35    234.64 o 
   4  -7  13     2170.84     2330.44    179.00 o 
   5  -7  13      225.15      208.84     69.12 o 
   6  -7  13      121.02      123.60     70.17 o 
  -8  -6  13       65.58       37.33     75.92 o 
  -7  -6  13      285.56      181.07     75.35 o 
  -6  -6  13       71.84       81.92     66.15 o 
  -5  -6  13       28.34       29.17     43.31 o 
  -4  -6  13      109.79       89.83     43.36 o 
  -3  -6  13      218.22      156.27     45.66 o 
  -2  -6  13      207.45      251.91     50.96 o 
  -1  -6  13      283.33      289.78     52.26 o 
   0  -6  13       86.82      110.23     41.54 o 
   1  -6  13       66.65       51.18     45.43 o 
   2  -6  13       19.54       83.86     43.87 o 
   3  -6  13      127.69       80.08     49.45 o 
   4  -6  13        7.03        9.54     44.98 o 
   5  -6  13      309.93      347.61    137.51 o 
   6  -6  13       23.96       40.32     56.07 o 
   7  -6  13      142.91      177.93     69.36 o 
  -8  -5  13       14.95       52.12     70.96 o 
  -7  -5  13     1072.71     1027.44    359.14 o 
  -6  -5  13     1171.22     1069.29    227.47 o 
  -5  -5  13      312.85      354.97    111.62 o 
  -4  -5  13      162.75      190.31     56.48 o 
  -3  -5  13        7.54       26.81     35.57 o 
  -2  -5  13      283.29      258.18     71.53 o 
  -1  -5  13     2599.26     2326.74    134.29 o 
   0  -5  13      347.57      330.25     51.87 o 
   1  -5  13        0.20       21.53     30.23 o 
   2  -5  13        9.71       -3.48    109.26 o 
   3  -5  13      549.71      608.98     84.44 o 
   4  -5  13     1129.29     1049.17    109.20 o 
   5  -5  13       45.01      162.85     57.43 o 
   6  -5  13       57.56       90.70     50.38 o 
   7  -5  13       30.58       79.32     56.61 o 
   8  -5  13      113.70      176.62     68.87 o 
  -8  -4  13     1606.03     1760.08    177.89 o 
  -7  -4  13       66.72       98.40     75.82 o 
  -6  -4  13      788.27      779.54    225.02 o 
  -5  -4  13      142.91       89.42     54.59 o 
  -4  -4  13     1352.09     1427.81    107.60 o 
  -3  -4  13     1678.58     1802.90    120.63 o 
  -2  -4  13        4.43       26.79     32.48 o 
  -1  -4  13     1616.87     1703.78    136.52 o 
   0  -4  13       68.46       71.09     33.73 o 
   1  -4  13      930.88     1035.50     84.28 o 
   2  -4  13       23.05       59.02     30.97 o 
   3  -4  13      726.29      883.20    201.31 o 
   4  -4  13      522.32      537.74     95.53 o 
   5  -4  13      227.82      271.92     62.86 o 
   6  -4  13      680.48     1003.09    147.82 o 
   7  -4  13      145.61       93.73    141.28 o 
   8  -4  13      454.01      457.14     82.08 o 
   9  -4  13       14.08       95.64    107.44 o 
  -8  -3  13     1465.79     1325.98    154.31 o 
  -7  -3  13     1126.77     1119.36    271.57 o 
  -6  -3  13      145.70       52.29     59.14 o 
  -5  -3  13      525.79      554.39     89.89 o 
  -4  -3  13     3955.71     3866.40    233.31 o 
  -3  -3  13     1304.41     1239.78     97.75 o 
  -2  -3  13     2895.91     2774.44    148.55 o 
  -1  -3  13      387.24      421.29     59.27 o 
   0  -3  13     2578.28     2744.81    141.72 o 
   1  -3  13     1473.62     1487.26    190.05 o 
   2  -3  13      259.91      283.60     43.37 o 
   3  -3  13     1863.47     2002.69    199.78 o 
   4  -3  13       13.51       20.60     27.85 o 
   5  -3  13     2163.70     2509.38    175.90 o 
   6  -3  13      805.59      795.45     96.46 o 
   7  -3  13      465.46      439.47     77.47 o 
   8  -3  13      356.47      392.98     62.00 o 
   9  -3  13      331.30      432.84    123.26 o 
  -8  -2  13       19.24       90.09     82.77 o 
  -7  -2  13      769.75      748.07    112.73 o 
  -6  -2  13      130.68      168.37    160.49 o 
  -5  -2  13     1439.63     1654.45    154.65 o 
  -4  -2  13       44.95      109.49     42.54 o 
  -3  -2  13        7.94      -13.89     32.55 o 
  -2  -2  13     3072.99     3131.77    151.09 o 
  -1  -2  13     1064.47     1131.72     87.91 o 
   0  -2  13     3056.39     3052.55    176.68 o 
   1  -2  13       70.02       50.06     31.65 o 
   2  -2  13     1051.51     1102.46     83.93 o 
   3  -2  13      208.36      245.85     53.61 o 
   4  -2  13     3913.51     3458.09    153.38 o 
   5  -2  13      907.16      792.03     70.33 o 
   6  -2  13       54.60       49.48     68.16 o 
   7  -2  13      624.27      660.22     70.10 o 
   8  -2  13        0.75       -5.63     39.08 o 
   9  -2  13      904.22      967.98    111.42 o 
  10  -2  13       99.32      153.35     71.32 o 
  -8  -1  13      193.46       91.61     68.91 o 
  -7  -1  13      327.72      375.02    210.08 o 
  -6  -1  13       28.96       12.92     48.76 o 
  -5  -1  13       51.53       39.96     53.18 o 
  -4  -1  13      928.85      906.09     84.06 o 
  -3  -1  13      147.19      190.95     45.43 o 
  -2  -1  13       87.43       28.80     34.15 o 
  -1  -1  13       92.34       47.10     59.93 o 
   0  -1  13        0.38       21.29     27.76 o 
   1  -1  13      970.30      959.93     77.67 o 
   2  -1  13      242.15      296.82     44.05 o 
   3  -1  13       70.58       78.21     30.42 o 
   4  -1  13      497.95      454.24     52.91 o 
   5  -1  13      157.65      120.74     42.19 o 
   6  -1  13      976.88      972.62     67.49 o 
   7  -1  13      108.00       62.52     36.66 o 
   8  -1  13        0.30      -27.57     34.22 o 
   9  -1  13        9.36      -66.14     44.10 o 
  10  -1  13      145.71      155.90     67.63 o 
  -8   0  13      654.20      661.75    114.69 o 
  -7   0  13       21.22      128.93     67.00 o 
  -6   0  13      529.12      519.56     93.33 o 
  -5   0  13      642.02      558.19     91.49 o 
  -4   0  13      327.58      339.83     54.52 o 
  -3   0  13     1064.11     1119.13     90.44 o 
  -2   0  13     1368.52     1329.25    120.66 o 
  -1   0  13       32.73       -2.15     29.13 o 
   0   0  13     1150.48     1168.06    103.13 o 
   1   0  13      306.19      296.73     69.11 o 
   2   0  13      877.90      824.60     80.72 o 
   3   0  13       45.71       71.75     30.14 o 
   4   0  13        0.23       -1.45     28.65 o 
   5   0  13      760.66      808.41     67.65 o 
   6   0  13      102.75       95.03     28.79 o 
   7   0  13      420.65      463.42     79.09 o 
   8   0  13        0.86       20.98     28.79 o 
   9   0  13      292.61      298.54     65.18 o 
  10   0  13      564.71      842.85    105.69 o 
  11   0  13        6.02       83.47    129.93 o 
  -8   1  13       51.01      136.51     79.18 o 
  -7   1  13     2208.72     2052.00    186.52 o 
  -6   1  13      236.55      287.29     75.47 o 
  -5   1  13     1646.76     1736.42    186.95 o 
  -4   1  13      487.12      547.51     66.37 o 
  -3   1  13      438.86      386.72     54.58 o 
  -2   1  13     5686.49     6039.17    242.72 o 
  -1   1  13       66.22       24.70     29.98 o 
   0   1  13     3918.87     3774.41    163.93 o 
   1   1  13      483.03      491.86     94.57 o 
   2   1  13      949.70      873.27     69.80 o 
   3   1  13        1.60      -24.03     23.27 o 
   4   1  13      258.22      265.15     41.92 o 
   5   1  13      315.31      376.18     40.98 o 
   6   1  13      569.02      624.77     54.28 o 
   7   1  13      813.54      879.07     66.10 o 
   8   1  13      177.95      217.35     44.24 o 
   9   1  13      248.84      341.05     57.60 o 
  10   1  13       59.83       68.33     58.34 o 
  11   1  13      714.85      913.83    117.86 o 
  -7   2  13      845.24      581.62    108.94 o 
  -6   2  13      882.31      930.92    122.19 o 
  -5   2  13      726.92      826.77    187.09 o 
  -4   2  13     1032.77     1010.25     88.15 o 
  -3   2  13     4298.71     4554.92    198.45 o 
  -2   2  13      603.42      696.83     70.47 o 
  -1   2  13     2727.25     2619.14    153.02 o 
   0   2  13     1727.12     1684.26    103.13 o 
   1   2  13     1682.63     1770.70    101.94 o 
   2   2  13     4232.34     4025.00    166.67 o 
   3   2  13       38.44       42.73     27.21 o 
   4   2  13     1155.21     1179.53     84.56 o 
   5   2  13      160.52      193.49     29.62 o 
   6   2  13     4178.24     4430.86    158.98 o 
   7   2  13     1416.57     1354.12     80.51 o 
   8   2  13      195.81      136.41     42.49 o 
   9   2  13       12.19        2.32     35.09 o 
  10   2  13      119.72      153.53     59.98 o 
  11   2  13      962.90     1359.48    182.57 o 
  -7   3  13       24.82       98.14     77.30 o 
  -6   3  13      203.41      190.47     68.34 o 
  -5   3  13       79.23       72.56     59.61 o 
  -4   3  13      579.13      656.55     86.04 o 
  -3   3  13       18.93       44.68     43.38 o 
  -2   3  13        4.55       11.92     31.21 o 
  -1   3  13     2088.07     2011.75    117.82 o 
   0   3  13     1552.23     1590.40    100.59 o 
   1   3  13      696.58      640.32     62.23 o 
   2   3  13     1131.01     1211.62     80.92 o 
   3   3  13     1926.56     1795.21    100.22 o 
   4   3  13      543.65      528.69     43.13 o 
   5   3  13     2751.01     2665.02    106.19 o 
   6   3  13     1019.43     1025.54     65.80 o 
   7   3  13      742.60      842.27     62.63 o 
   8   3  13      911.52     1016.15     70.85 o 
   9   3  13       15.00        8.92     39.49 o 
  10   3  13      693.58      651.09     96.14 o 
  11   3  13       61.44        5.45     56.82 o 
  12   3  13      473.56      420.21    155.56 o 
  -7   4  13       65.30       73.46     80.59 o 
  -6   4  13      349.48      416.76     94.84 o 
  -5   4  13        0.87      -38.14     50.78 o 
  -4   4  13        1.03      -55.15     36.77 o 
  -3   4  13        6.22        4.15     50.47 o 
  -2   4  13      474.03      409.14     56.66 o 
  -1   4  13     1989.04     1954.22    117.72 o 
   0   4  13       20.43       33.77     30.24 o 
   1   4  13      698.92      625.25     87.03 o 
   2   4  13     2295.26     2184.44    113.16 o 
   3   4  13      498.90      447.39     38.59 o 
   4   4  13       20.69       40.57     20.97 o 
   5   4  13        6.25       27.16     20.44 o 
   6   4  13       83.57       97.90     32.94 o 
   7   4  13     2298.96     2185.77    153.72 o 
   8   4  13       42.87      103.37     47.15 o 
   9   4  13      151.97      214.74     47.78 o 
  10   4  13       13.08       93.33     48.99 o 
  11   4  13      904.57      905.70    118.38 o 
  12   4  13      555.78      689.87    154.95 o 
  -6   5  13      313.47      405.40     92.67 o 
  -5   5  13     1081.39     1077.72    130.68 o 
  -4   5  13      114.25       97.18     47.09 o 
  -3   5  13      663.19      667.59     73.95 o 
  -2   5  13      330.97      313.72     55.12 o 
  -1   5  13      174.67      247.60     47.06 o 
   0   5  13      910.24      853.47     74.13 o 
   1   5  13      781.33      658.85     74.46 o 
   2   5  13      341.85      334.97     36.08 o 
   3   5  13      585.15      588.22     57.06 o 
   4   5  13       53.43       74.24     27.91 o 
   5   5  13       40.61       51.67     26.80 o 
   6   5  13       41.32       43.35     27.62 o 
   7   5  13       23.31        1.70     36.59 o 
   8   5  13      568.96      666.42     70.60 o 
   9   5  13        0.08       19.23     35.57 o 
  10   5  13      186.52      128.58     56.65 o 
  11   5  13      228.31      225.68     67.23 o 
  12   5  13       54.25      109.19     68.52 o 
  -5   6  13        2.72      -53.18     83.76 o 
  -4   6  13     1868.92     1746.15    280.00 o 
  -3   6  13      152.80      236.82     55.00 o 
  -2   6  13      583.72      642.79     72.95 o 
  -1   6  13      684.91      708.17     73.89 o 
   0   6  13       27.56       57.59     35.21 o 
   1   6  13     5722.82     5469.99    396.29 o 
   2   6  13      177.02      183.61     34.91 o 
   3   6  13     1663.16     1552.90    144.48 o 
   4   6  13     1860.31     1878.76    109.83 o 
   5   6  13      573.56      543.10     58.17 o 
   6   6  13      133.57      144.39     39.83 o 
   7   6  13     1536.28     1683.94    113.53 o 
   8   6  13      437.82      372.98     56.04 o 
   9   6  13        0.04       70.94     37.61 o 
  10   6  13        2.49        2.58     44.51 o 
  11   6  13       21.33       76.86     55.40 o 
  12   6  13      401.45      457.34     95.75 o 
  -5   7  13      331.69      422.93    128.25 o 
  -4   7  13      652.09      783.61    107.87 o 
  -3   7  13      400.88      449.11     80.91 o 
  -2   7  13     1248.10     1300.76    129.89 o 
  -1   7  13      167.49       83.29    101.02 o 
   0   7  13      858.48     1121.68    142.88 o 
   1   7  13     1017.68     1057.48     96.28 o 
   2   7  13     3895.46     3652.99    167.74 o 
   3   7  13      857.43      809.02     71.80 o 
   4   7  13        6.11        1.31     26.72 o 
   5   7  13      948.95      826.16     87.52 o 
   6   7  13      437.77      357.80     52.44 o 
   7   7  13     5131.42     5021.95    342.12 o 
   8   7  13      393.24      416.06     58.55 o 
   9   7  13      108.35      128.96     43.76 o 
  10   7  13      302.13      330.60    107.69 o 
  11   7  13      321.80      165.27     67.02 o 
  12   7  13     1198.77     1459.02    162.54 o 
  -4   8  13      100.90       75.52     87.81 o 
  -3   8  13      115.54      111.42     64.50 o 
  -2   8  13        8.38       39.99     53.80 o 
  -1   8  13      111.41      128.88     57.31 o 
   0   8  13     1664.43     1567.24    108.67 o 
   1   8  13        0.78      -34.62     41.50 o 
   2   8  13      116.92      112.05     41.15 o 
   3   8  13      911.49      840.11     76.76 o 
   4   8  13      760.13      722.45     69.89 o 
   5   8  13       99.28       50.04     55.35 o 
   6   8  13       35.81       93.38     36.42 o 
   7   8  13      588.00      587.51     68.16 o 
   8   8  13     1612.67     1695.15    121.39 o 
   9   8  13      793.70      908.80     91.68 o 
  10   8  13        2.45       14.71     41.33 o 
  11   8  13      319.79      418.44    121.52 o 
  12   8  13       51.08      -27.33     63.24 o 
  -3   9  13      177.64      280.53    112.23 o 
  -2   9  13        9.66      101.90    105.89 o 
  -1   9  13       29.65      108.45     58.08 o 
   0   9  13      145.81      140.50     45.22 o 
   1   9  13      107.25      177.92     41.56 o 
   2   9  13       13.13       56.47     32.36 o 
   3   9  13      506.49      512.13     63.63 o 
   4   9  13        5.24       17.21     31.27 o 
   5   9  13       33.72       41.72     38.76 o 
   6   9  13       53.29       47.44     37.69 o 
   7   9  13     1134.62     1163.14    174.30 o 
   8   9  13      293.10      291.97     55.12 o 
   9   9  13      324.57      289.26     57.53 o 
  10   9  13        8.07        5.22     42.89 o 
  11   9  13       22.60       18.66     67.58 o 
  12   9  13      258.83      343.48     91.91 o 
  -2  10  13      210.20      195.20    101.98 o 
  -1  10  13       29.46      230.49     69.87 o 
   0  10  13      112.88      151.33     45.74 o 
   1  10  13      106.18       67.22     39.14 o 
   2  10  13      255.07      314.15     53.91 o 
   3  10  13      312.32      391.42     57.05 o 
   4  10  13      157.19      197.18     44.55 o 
   5  10  13       18.66       17.32     35.74 o 
   6  10  13      150.19      143.01     43.31 o 
   7  10  13      755.11      676.32     94.83 o 
   8  10  13        7.56       35.01     39.98 o 
   9  10  13      687.97      681.25    140.42 o 
  10  10  13      143.31      229.99     56.40 o 
  11  10  13        6.64       61.04     83.40 o 
  -1  11  13      207.61      146.47    100.77 o 
   0  11  13      791.42      864.47     90.36 o 
   1  11  13        8.22       82.69     53.65 o 
   2  11  13      696.59      979.71     91.96 o 
   3  11  13      286.22      191.55     50.13 o 
   4  11  13      648.30      770.33     82.30 o 
   5  11  13      478.17      567.20     70.27 o 
   6  11  13       69.10       38.83     38.47 o 
   7  11  13      421.75      317.17     56.66 o 
   8  11  13      717.66      798.71     86.04 o 
   9  11  13     1250.07     1198.14    142.21 o 
  10  11  13        0.10       74.55     47.57 o 
  11  11  13       60.73      129.11     66.03 o 
   0  12  13        7.54      -12.15     80.98 o 
   1  12  13     1045.19     1082.93    127.13 o 
   2  12  13      337.00      472.12     68.39 o 
   3  12  13      875.59      925.62     92.07 o 
   4  12  13      245.51      256.78     55.18 o 
   5  12  13      173.63      210.14     53.36 o 
   6  12  13      435.02      585.36    176.23 o 
   7  12  13       45.48       38.28     38.68 o 
   8  12  13     1393.43     1557.47    369.99 o 
   9  12  13       39.37       58.69     48.54 o 
  10  12  13      384.84      447.47    118.18 o 
   2  13  13       42.99      -69.98     51.60 o 
   3  13  13      179.90      172.05     53.06 o 
   4  13  13      180.29      224.25     57.95 o 
   5  13  13      573.13      437.41     89.20 o 
   6  13  13       50.33       98.24     49.93 o 
   7  13  13      184.31      124.28     51.34 o 
   8  13  13      167.31      275.34     62.45 o 
   9  13  13      743.36      793.99     93.04 o 
   5  14  13        0.10      -72.42     52.31 o 
   6  14  13       23.51       86.24     52.54 o 
   7  14  13       76.31      160.52     52.34 o 
  -4 -10  14       14.58       50.79     81.58 o 
  -3 -10  14      513.66      532.31    138.72 o 
  -2 -10  14      163.45      161.87     79.85 o 
  -1 -10  14      200.18      300.00    152.31 o 
   0 -10  14       19.94      -60.63     65.50 o 
   1 -10  14       58.27       31.38     69.63 o 
  -6  -9  14      810.04      689.59    115.42 o 
  -5  -9  14      106.81       88.50     66.26 o 
  -4  -9  14      105.84      150.69     64.04 o 
  -3  -9  14      359.79      325.85     74.37 o 
  -2  -9  14        0.30       -4.83     55.00 o 
  -1  -9  14     1072.86      910.76    114.41 o 
   0  -9  14       57.08       83.20     61.94 o 
   1  -9  14      128.01       -8.25     53.33 o 
   2  -9  14       75.13       37.78     63.28 o 
   3  -9  14       85.84        8.79    102.89 o 
  -6  -8  14     1497.88     1596.33    192.71 o 
  -5  -8  14       12.73      -30.49    102.23 o 
  -4  -8  14      787.81      640.21     79.62 o 
  -3  -8  14      227.78      198.66     62.23 o 
  -2  -8  14     1910.52     1545.38    239.46 o 
  -1  -8  14     2313.44     2288.55    241.97 o 
   0  -8  14      358.87      312.64     76.52 o 
   1  -8  14      445.99      572.41     91.43 o 
   2  -8  14      154.41      230.09     68.36 o 
   3  -8  14      656.70      699.90    169.23 o 
   4  -8  14      207.80      267.46     82.08 o 
  -7  -7  14      269.51      302.82     94.48 o 
  -6  -7  14       14.57       52.08     66.62 o 
  -5  -7  14      754.30      825.75    118.08 o 
  -4  -7  14      215.48      286.05     60.21 o 
  -3  -7  14      334.34      356.28     63.44 o 
  -2  -7  14     2464.97     2354.14    145.36 o 
  -1  -7  14      324.04      281.12     66.60 o 
   0  -7  14     1292.13     1409.07    162.26 o 
   1  -7  14        0.53      -31.25     77.31 o 
   2  -7  14      404.93      457.42     80.64 o 
   3  -7  14      305.82      371.33     75.98 o 
   4  -7  14      493.28      535.10     92.47 o 
   5  -7  14      780.68      829.01    113.42 o 
   6  -7  14       40.63       10.24     63.94 o 
  -7  -6  14        0.35      -13.35     63.71 o 
  -6  -6  14      297.40      400.87     90.20 o 
  -5  -6  14      161.33      105.62     65.96 o 
  -4  -6  14       22.29      -29.55     39.87 o 
  -3  -6  14       41.65       99.24     42.60 o 
  -2  -6  14       67.40       68.25     41.50 o 
  -1  -6  14      701.83      686.88     75.96 o 
   0  -6  14      558.56      484.71     78.83 o 
   1  -6  14       93.66       94.77     50.75 o 
   2  -6  14      380.24      255.87     67.25 o 
   3  -6  14      315.19      216.64     61.08 o 
   4  -6  14      389.46      373.05     75.47 o 
   5  -6  14        2.47        5.80     49.92 o 
   6  -6  14      232.52      181.72     66.79 o 
   7  -6  14      146.22      103.25     72.98 o 
  -7  -5  14       16.78       97.06     75.11 o 
  -6  -5  14     1368.37     1312.67    146.75 o 
  -5  -5  14      150.34      203.52     71.23 o 
  -4  -5  14      202.25      142.35     50.83 o 
  -3  -5  14      376.41      376.04     59.92 o 
  -2  -5  14      302.02      292.90     53.29 o 
  -1  -5  14      502.62      433.10     61.32 o 
   0  -5  14        2.95       51.50     33.87 o 
   1  -5  14      113.28      110.89     69.72 o 
   2  -5  14      111.95      155.00     62.79 o 
   3  -5  14      100.13       75.55     59.67 o 
   4  -5  14      191.67      218.23     58.77 o 
   5  -5  14      101.93      101.49     72.19 o 
   6  -5  14        1.13      -42.78     47.19 o 
   7  -5  14       64.21       74.19     72.43 o 
  -8  -4  14      145.35      195.70    131.77 o 
  -7  -4  14      541.17      551.89    100.73 o 
  -6  -4  14      100.74      173.28     68.33 o 
  -5  -4  14     1155.91     1010.06    121.94 o 
  -4  -4  14     1391.93     1300.89    105.85 o 
  -3  -4  14      108.93       84.64     48.69 o 
  -2  -4  14     1260.02     1206.58    166.94 o 
  -1  -4  14       49.01      100.47     37.78 o 
   0  -4  14     3165.44     3365.82    161.02 o 
   1  -4  14        4.10       81.06     35.24 o 
   2  -4  14      472.59      449.18     71.92 o 
   3  -4  14        4.37      -11.38     32.40 o 
   4  -4  14      522.45      629.62     83.72 o 
   5  -4  14     1757.54     1778.21    219.62 o 
   6  -4  14      139.78      163.46     58.74 o 
   7  -4  14       72.95       28.09     57.77 o 
   8  -4  14      146.16      153.14     68.56 o 
  -8  -3  14      627.64      406.12     98.76 o 
  -7  -3  14      816.02      663.23    111.25 o 
  -6  -3  14     1086.58     1109.94    134.27 o 
  -5  -3  14      567.18      530.14     91.25 o 
  -4  -3  14      194.47      189.30     49.47 o 
  -3  -3  14     1320.61     1494.51    111.30 o 
  -2  -3  14      130.34      154.52     47.79 o 
  -1  -3  14      560.62      560.60     66.12 o 
   0  -3  14     2526.81     2562.11    140.17 o 
   1  -3  14     1044.74     1022.95    127.83 o 
   2  -3  14      253.85      358.00     50.45 o 
   3  -3  14      133.87      150.19     52.18 o 
   4  -3  14      913.25     1022.07    105.10 o 
   5  -3  14      541.27      440.95    138.44 o 
   6  -3  14     1468.51     1528.19    176.18 o 
   7  -3  14       42.88       87.76     53.86 o 
   8  -3  14      863.97      893.19    110.07 o 
   9  -3  14      247.94      180.89     69.83 o 
  -8  -2  14      610.58      482.51    145.89 o 
  -7  -2  14      219.04      222.86     91.15 o 
  -6  -2  14     1234.46     1144.86    136.37 o 
  -5  -2  14       19.30        9.67     60.03 o 
  -4  -2  14      838.36      852.06    115.61 o 
  -3  -2  14      697.10      664.48    113.69 o 
  -2  -2  14      172.29      206.06     44.99 o 
  -1  -2  14     1402.52     1430.26    116.70 o 
   0  -2  14      529.80      577.77     73.33 o 
   1  -2  14     1349.60     1394.65     98.61 o 
   2  -2  14      178.02      182.97     40.61 o 
   3  -2  14      408.83      539.56     83.69 o 
   4  -2  14       88.88       78.74     33.81 o 
   5  -2  14      720.37      714.66    123.76 o 
   6  -2  14     1991.07     2065.40    157.59 o 
   7  -2  14       70.77       60.63     49.18 o 
   8  -2  14      494.77      616.37    115.68 o 
   9  -2  14       56.25       35.39     53.11 o 
  -7  -1  14       65.22       52.19     61.89 o 
  -6  -1  14       88.19       72.65     75.36 o 
  -5  -1  14      266.51      320.11     80.19 o 
  -4  -1  14       51.07       46.04     40.82 o 
  -3  -1  14        2.11      -21.72     34.00 o 
  -2  -1  14      173.56      113.43     41.61 o 
  -1  -1  14      145.72      145.11     40.58 o 
   0  -1  14      615.67      697.26     75.61 o 
   1  -1  14       79.38       77.43     33.16 o 
   2  -1  14      192.29       91.99     36.42 o 
   3  -1  14      366.27      352.00     48.81 o 
   4  -1  14      612.20      708.73     67.09 o 
   5  -1  14      996.45      824.71     84.62 o 
   6  -1  14        8.32        8.49     31.77 o 
   7  -1  14      322.63      451.27     73.69 o 
   8  -1  14      737.40      896.07    174.50 o 
   9  -1  14      187.54      145.29     60.77 o 
  10  -1  14      203.52      334.94    113.06 o 
  -7   0  14      150.31      222.19     76.85 o 
  -6   0  14        4.55       94.68     58.50 o 
  -5   0  14      270.02      321.38     76.65 o 
  -4   0  14      662.06      505.33     65.91 o 
  -3   0  14      175.02      153.53     60.28 o 
  -2   0  14     1965.96     1910.04    121.16 o 
  -1   0  14       26.57       71.97     36.09 o 
   0   0  14      223.58      161.89     41.20 o 
   1   0  14     1649.37     1573.65    102.05 o 
   2   0  14      146.62      143.57     37.84 o 
   3   0  14      574.76      781.32     70.21 o 
   4   0  14       70.98      125.82     35.30 o 
   5   0  14       15.87       21.36     30.06 o 
   6   0  14      529.41      462.39     57.17 o 
   7   0  14      255.92      347.17     52.62 o 
   8   0  14      769.35      975.20    105.53 o 
   9   0  14        2.25       69.81     51.65 o 
  10   0  14       89.11      136.03     65.64 o 
  -7   1  14        0.08       36.13     66.41 o 
  -6   1  14     1183.50     1143.79    135.68 o 
  -5   1  14        1.70       29.61     56.97 o 
  -4   1  14     1908.16     1921.81    127.20 o 
  -3   1  14     1075.60     1174.34     96.44 o 
  -2   1  14        1.97        1.91     33.32 o 
  -1   1  14      723.11      679.71     68.86 o 
   0   1  14       61.89       33.64     44.59 o 
   1   1  14     4921.36     4729.54    196.64 o 
   2   1  14      430.44      344.04     48.41 o 
   3   1  14     1316.61     1225.90    100.87 o 
   4   1  14       50.08      110.62     32.97 o 
   5   1  14      972.75      842.61     72.55 o 
   6   1  14     1646.08     1734.25    196.31 o 
   7   1  14      291.45      344.80     50.59 o 
   8   1  14     1114.95     1082.61    134.67 o 
   9   1  14      416.98      461.66     53.69 o 
  10   1  14      901.42     1041.76    144.15 o 
  11   1  14      130.48      144.92     74.27 o 
  -7   2  14      344.27      349.94     96.25 o 
  -6   2  14     1278.72     1360.79    152.76 o 
  -5   2  14      844.60      814.08    132.85 o 
  -4   2  14     2320.26     2331.50    140.91 o 
  -3   2  14       14.33       29.78     39.29 o 
  -2   2  14      222.76      193.47     45.40 o 
  -1   2  14     1003.38      893.91     78.87 o 
   0   2  14      543.86      515.22     58.67 o 
   1   2  14     1902.28     1959.27    112.30 o 
   2   2  14      738.58      741.71     66.60 o 
   3   2  14     1255.80     1227.40     84.47 o 
   4   2  14       47.22       30.76     29.59 o 
   5   2  14     2015.93     2258.91    160.32 o 
   6   2  14      194.34      208.51     54.20 o 
   7   2  14     1568.62     1547.55    116.82 o 
   8   2  14       96.60       99.86     33.95 o 
   9   2  14      509.42      588.79     73.08 o 
  10   2  14      250.44      242.70     73.08 o 
  11   2  14        3.19       23.15     99.00 o 
  -6   3  14       10.90       -4.11     65.41 o 
  -5   3  14      602.49      482.60     95.92 o 
  -4   3  14       21.43       17.10     42.64 o 
  -3   3  14     1476.83     1510.83    111.11 o 
  -2   3  14      363.12      395.72     57.98 o 
  -1   3  14       99.57       84.06     36.83 o 
   0   3  14     1786.23     1829.03    152.15 o 
   1   3  14     1633.87     1411.44     95.73 o 
   2   3  14     2499.07     2453.25    142.06 o 
   3   3  14      286.62      290.99     44.96 o 
   4   3  14      409.89      403.73     50.44 o 
   5   3  14      139.18      151.86     36.44 o 
   6   3  14     1185.74     1124.43     70.52 o 
   7   3  14     2725.10     2660.41    116.25 o 
   8   3  14        2.65       -6.63     32.64 o 
   9   3  14      216.89      204.37     61.94 o 
  10   3  14       13.49       25.91     55.45 o 
  11   3  14      566.46      670.17    106.09 o 
  -6   4  14       22.14       29.49     68.89 o 
  -5   4  14       91.23      236.71     74.12 o 
  -4   4  14       82.16      141.94     47.35 o 
  -3   4  14       41.29       49.64     42.14 o 
  -2   4  14      174.57      147.72     46.02 o 
  -1   4  14       16.18       13.86     32.09 o 
   0   4  14      176.05      166.05     42.50 o 
   1   4  14     1239.65     1439.95     94.74 o 
   2   4  14      547.21      612.78     59.94 o 
   3   4  14     1478.55     1581.00     96.29 o 
   4   4  14      602.15      709.85     96.03 o 
   5   4  14       32.55      108.43    112.89 o 
   6   4  14     1185.06     1130.11     87.29 o 
   7   4  14      711.52      857.15     80.00 o 
   8   4  14      378.97      385.64     56.60 o 
   9   4  14       74.05      117.81     44.52 o 
  10   4  14      663.09      559.76     92.51 o 
  11   4  14       68.83      131.68     63.25 o 
  -5   5  14       50.92       55.15    128.49 o 
  -4   5  14      612.07      595.97     97.11 o 
  -3   5  14      156.27      142.62     65.55 o 
  -2   5  14      170.43      111.91     44.76 o 
  -1   5  14      100.74       31.93     38.79 o 
   0   5  14      156.46      189.13     42.30 o 
   1   5  14        0.40       27.46     31.07 o 
   2   5  14      457.41      390.66     66.80 o 
   3   5  14      347.37      358.26     66.47 o 
   4   5  14      251.38      208.30     54.19 o 
   5   5  14       21.31       58.54     29.16 o 
   6   5  14       82.89      165.70     38.03 o 
   7   5  14     2419.32     2377.09    227.98 o 
   8   5  14      144.57       67.90     45.88 o 
   9   5  14      840.27      781.12     83.62 o 
  10   5  14       22.65      101.76     54.08 o 
  11   5  14       56.02       54.71     57.84 o 
  12   5  14      346.58      397.31     93.61 o 
  -5   6  14      839.95      912.85    124.99 o 
  -4   6  14      163.92       76.55    100.27 o 
  -3   6  14     1676.50     1723.22    148.41 o 
  -2   6  14     1057.75     1257.63    102.58 o 
  -1   6  14        1.44        7.85     57.27 o 
   0   6  14      445.83      477.16     77.33 o 
   1   6  14      120.93      260.40     58.83 o 
   2   6  14     2497.71     2264.18    165.58 o 
   3   6  14        3.34      -24.40     34.61 o 
   4   6  14      216.16      231.28     40.56 o 
   5   6  14      280.58      250.91     44.58 o 
   6   6  14     2040.96     1949.30    120.15 o 
   7   6  14     1366.30     1383.99    103.14 o 
   8   6  14      253.21      329.18     81.80 o 
   9   6  14      239.64      305.22     57.10 o 
  10   6  14      247.07      158.53     49.02 o 
  11   6  14      226.26      261.25     79.76 o 
  12   6  14      132.04       82.73     73.34 o 
  -4   7  14      352.44      444.52    132.30 o 
  -3   7  14      563.24      580.50     91.60 o 
  -2   7  14      246.94      244.50     67.98 o 
  -1   7  14     1551.60     1473.30    215.73 o 
   0   7  14      901.99      799.83    100.45 o 
   1   7  14     1438.63     1321.66    127.57 o 
   2   7  14      467.37      432.23     75.40 o 
   3   7  14     2303.37     2342.95    472.42 o 
   4   7  14     1073.72      934.66     94.97 o 
   5   7  14       50.25       -1.18     40.98 o 
   6   7  14     1985.07     1953.69    130.24 o 
   7   7  14      344.86      386.89     99.64 o 
   8   7  14     4425.14     4424.80    255.45 o 
   9   7  14      488.52      463.39     67.34 o 
  10   7  14      144.16      157.96     49.58 o 
  11   7  14      247.88      261.23    116.06 o 
  12   7  14      122.51      102.72     85.00 o 
  -3   8  14      102.58      219.66     71.13 o 
  -2   8  14      460.38      473.26     85.77 o 
  -1   8  14       17.16       37.30     56.60 o 
   0   8  14        0.23       -7.51    124.80 o 
   1   8  14      231.52      275.03     64.39 o 
   2   8  14     1332.71     1194.08    122.74 o 
   3   8  14     1197.70     1196.34    100.43 o 
   4   8  14       10.91       35.38     30.64 o 
   5   8  14      475.50      441.50     58.59 o 
   6   8  14      625.41      604.08     68.06 o 
   7   8  14      866.65      723.99     78.70 o 
   8   8  14     1762.49     1636.00    122.13 o 
   9   8  14      337.05      361.90     83.66 o 
  10   8  14      596.00      608.94    131.68 o 
  11   8  14        2.07       18.98     60.03 o 
  -3   9  14       26.83       47.68     96.14 o 
  -2   9  14        2.92       49.16     63.77 o 
  -1   9  14        3.77       42.57     59.09 o 
   0   9  14       13.97      -13.98     53.68 o 
   1   9  14       14.58       16.75     48.84 o 
   2   9  14       30.74       31.31     45.09 o 
   3   9  14      185.59      191.07     60.17 o 
   4   9  14      617.22      499.41     61.48 o 
   5   9  14       38.56       38.50     34.64 o 
   6   9  14       34.35       68.39     35.94 o 
   7   9  14      301.17      216.06     46.66 o 
   8   9  14      335.66      268.03     79.71 o 
   9   9  14      201.37      162.64     51.55 o 
  10   9  14      253.93      373.74     67.10 o 
  11   9  14       11.83       -9.98     60.28 o 
  -2  10  14       49.69       18.41     97.96 o 
  -1  10  14      415.71      440.91     88.75 o 
   0  10  14      324.71      286.81     78.03 o 
   1  10  14        6.05      -15.23     49.18 o 
   2  10  14      159.47      282.03     72.00 o 
   3  10  14      379.29      381.14     57.96 o 
   4  10  14      110.13      129.40     40.03 o 
   5  10  14        4.43       41.64     37.04 o 
   6  10  14       16.52       50.63     37.93 o 
   7  10  14       15.06       -7.92     34.39 o 
   8  10  14      911.96     1003.35    116.61 o 
   9  10  14       69.04       33.64     64.18 o 
  10  10  14      141.69      160.38     55.96 o 
  11  10  14      158.82      181.27     70.62 o 
   0  11  14      114.01      209.64     72.49 o 
   1  11  14      562.19      606.44    115.62 o 
   2  11  14       35.06       46.78     49.24 o 
   3  11  14     2121.69     1981.51    396.87 o 
   4  11  14        0.58        1.94     39.82 o 
   5  11  14      683.06      686.08     77.67 o 
   6  11  14      613.59      595.80    136.42 o 
   7  11  14      296.39      306.27     85.94 o 
   8  11  14      460.72      493.21     72.13 o 
   9  11  14       31.00      -15.53     44.62 o 
  10  11  14     1086.28     1186.70    120.79 o 
   1  12  14       48.04      127.12     91.89 o 
   2  12  14      211.22      280.35     57.20 o 
   3  12  14        6.67       67.16     50.57 o 
   4  12  14     1668.77     1845.79    134.31 o 
   5  12  14     1177.06     1353.58    116.68 o 
   6  12  14       10.42       22.57     44.66 o 
   7  12  14      489.69      641.93     81.55 o 
   8  12  14        0.00      143.29     49.28 o 
   9  12  14     1563.84     1539.59    129.86 o 
   3  13  14       70.25       64.19     48.37 o 
   4  13  14      186.19      342.86     61.72 o 
   5  13  14        0.20       56.66     50.10 o 
   6  13  14      183.50      205.59     59.31 o 
   7  13  14      176.50      148.13     78.76 o 
   8  13  14      339.17      351.17     69.88 o 
  -4  -9  15        0.55       67.13     62.92 o 
  -3  -9  15      318.38      350.96    105.78 o 
  -2  -9  15      582.76      661.53    194.45 o 
  -1  -9  15      325.73      220.33     83.07 o 
   0  -9  15      656.76      673.72    109.72 o 
   1  -9  15      173.28      103.14     66.36 o 
   2  -9  15      388.74      363.23    140.32 o 
  -5  -8  15      894.23      808.42    118.21 o 
  -4  -8  15       43.89       45.52     51.82 o 
  -3  -8  15      811.74      657.97     99.19 o 
  -2  -8  15      642.23      571.80    205.70 o 
  -1  -8  15      688.34      595.16     95.85 o 
   0  -8  15     1225.24     1144.97    129.56 o 
   1  -8  15      458.54      412.75     81.73 o 
   2  -8  15      303.79      461.96    113.61 o 
   3  -8  15       24.21       24.25     66.34 o 
  -6  -7  15     1159.05     1170.45    343.34 o 
  -5  -7  15      401.68      359.09    163.00 o 
  -4  -7  15      588.30      553.13     76.50 o 
  -3  -7  15       75.78      153.54     52.71 o 
  -2  -7  15      139.03      170.28     62.95 o 
  -1  -7  15     2250.13     1831.05    305.75 o 
   0  -7  15       87.16      122.33     55.60 o 
   1  -7  15     1226.32     1289.64    143.65 o 
   2  -7  15       24.16      -25.39     62.15 o 
   3  -7  15      451.25      461.78     85.86 o 
   4  -7  15     1643.15     1934.26    173.42 o 
   5  -7  15      104.61      242.07     76.95 o 
  -6  -6  15       17.56        3.24     67.23 o 
  -5  -6  15       51.32       74.48     64.62 o 
  -4  -6  15       19.22       75.90     48.78 o 
  -3  -6  15      140.75      128.05     47.58 o 
  -2  -6  15       22.69       47.97     42.42 o 
  -1  -6  15       85.44       42.13     41.52 o 
   0  -6  15      462.09      572.83     87.46 o 
   1  -6  15       71.33       98.24     53.15 o 
   2  -6  15      566.97      558.12     89.52 o 
   3  -6  15       71.53       65.44     63.78 o 
   4  -6  15       13.97      -36.44     50.65 o 
   5  -6  15      591.94      657.75     98.18 o 
   6  -6  15        7.02       80.14     63.41 o 
  -7  -5  15      265.63      278.40    102.37 o 
  -6  -5  15       15.00        5.78     64.00 o 
  -5  -5  15      280.00      185.16     73.13 o 
  -4  -5  15       34.41       56.92     55.58 o 
  -3  -5  15        5.06        3.91     38.81 o 
  -2  -5  15       56.46       84.15     44.48 o 
  -1  -5  15      429.15      418.73     97.50 o 
   0  -5  15      240.47      243.15     61.33 o 
   1  -5  15       13.57      -16.75     41.05 o 
   2  -5  15       12.98       70.55     46.52 o 
   3  -5  15     1114.31     1103.11    244.42 o 
   4  -5  15       29.67       29.38     57.85 o 
   5  -5  15      146.72      161.79     62.74 o 
   6  -5  15      149.03      292.32     76.81 o 
   7  -5  15       20.78       28.63     78.61 o 
  -7  -4  15        0.08      -31.09     64.20 o 
  -6  -4  15      854.40      842.54    187.29 o 
  -5  -4  15      198.00      235.53    287.69 o 
  -4  -4  15     1205.87     1378.32    112.88 o 
  -3  -4  15      798.41      612.21     85.83 o 
  -2  -4  15      245.45      280.82     54.86 o 
  -1  -4  15     2740.80     2403.08    175.30 o 
   0  -4  15      100.19      132.03     49.54 o 
   1  -4  15     1331.69     1372.41    105.06 o 
   2  -4  15      126.75       36.19     34.59 o 
   3  -4  15      775.50      844.12    104.13 o 
   4  -4  15      277.64      278.87     64.84 o 
   5  -4  15      108.68      150.32     58.45 o 
   6  -4  15      517.54      664.14     96.50 o 
   7  -4  15      462.83      568.36     93.45 o 
   8  -4  15      327.09      386.66     89.96 o 
  -7  -3  15      178.96       89.97     77.16 o 
  -6  -3  15      246.37      264.12    183.01 o 
  -5  -3  15     1945.47     1731.19    191.14 o 
  -4  -3  15     1672.64     1655.07    124.33 o 
  -3  -3  15       29.85        8.70     39.01 o 
  -2  -3  15      690.04      743.38     85.67 o 
  -1  -3  15     1354.58     1153.76    240.76 o 
   0  -3  15     2827.19     2172.57    132.39 o 
   1  -3  15     1905.17     2190.58    130.91 o 
   2  -3  15     1007.25      900.24    106.45 o 
   3  -3  15     1038.58     1236.30    227.88 o 
   4  -3  15        3.89       33.02     42.67 o 
   5  -3  15     1168.48     1067.89    126.54 o 
   6  -3  15      588.51      615.38     93.02 o 
   7  -3  15     1217.08     1343.54    131.95 o 
   8  -3  15       76.64      117.48    119.34 o 
  -7  -2  15      350.87      392.29     94.76 o 
  -6  -2  15       11.74      -12.06     63.43 o 
  -5  -2  15     2393.02     2308.62    192.34 o 
  -4  -2  15      305.85      364.31     79.96 o 
  -3  -2  15      948.40      877.92     86.04 o 
  -2  -2  15       21.37       92.17     49.58 o 
  -1  -2  15      124.46      133.70     41.44 o 
   0  -2  15     2948.37     2565.39    243.35 o 
   1  -2  15       94.73       58.55     60.08 o 
   2  -2  15      787.69      826.54     91.72 o 
   3  -2  15       15.49       20.14     30.54 o 
   4  -2  15      946.43      943.42    120.76 o 
   5  -2  15     1186.59     1089.76    109.44 o 
   6  -2  15       63.89      156.33     56.02 o 
   7  -2  15     1633.05     1671.79    242.16 o 
   8  -2  15      372.87      509.61     88.78 o 
   9  -2  15      878.57      719.38    101.28 o 
  -7  -1  15      488.97      383.08     98.56 o 
  -6  -1  15       92.37      145.23     66.43 o 
  -5  -1  15      347.09      330.56    166.37 o 
  -4  -1  15      173.82      114.19     47.43 o 
  -3  -1  15      376.71      374.53     61.26 o 
  -2  -1  15        0.40       33.29     36.94 o 
  -1  -1  15      289.52      326.54     53.52 o 
   0  -1  15       93.00       57.46     37.30 o 
   1  -1  15      915.29      926.87     81.40 o 
   2  -1  15       33.27       24.36     34.78 o 
   3  -1  15      255.70      218.70     44.25 o 
   4  -1  15        0.46      -30.80     29.56 o 
   5  -1  15      245.72      247.22     55.17 o 
   6  -1  15     1019.96      897.03     79.61 o 
   7  -1  15        5.75       17.82     45.09 o 
   8  -1  15      559.14      579.31    142.41 o 
   9  -1  15        8.71       49.85     58.77 o 
  -7   0  15        1.29       35.83     73.94 o 
  -6   0  15       88.51      152.98     68.98 o 
  -5   0  15      136.33      143.61     60.98 o 
  -4   0  15      324.66      414.11     64.10 o 
  -3   0  15       20.28        0.22     41.49 o 
  -2   0  15      112.23       82.93     51.55 o 
  -1   0  15      563.33      528.64     66.69 o 
   0   0  15      158.26      144.29     42.03 o 
   1   0  15      905.62      868.56     78.06 o 
   2   0  15      159.63      137.89     40.34 o 
   3   0  15       40.45       76.43     34.12 o 
   4   0  15      250.59      280.29     49.69 o 
   5   0  15       83.73       58.78     35.90 o 
   6   0  15      196.55      208.35     45.39 o 
   7   0  15       66.24      140.20     42.93 o 
   8   0  15      105.57       99.31     54.84 o 
   9   0  15      597.29      667.44    131.33 o 
  10   0  15       45.02      203.30    111.96 o 
  -6   1  15      115.78      121.95     68.56 o 
  -5   1  15      878.58      860.95    116.87 o 
  -4   1  15      166.13      173.49     51.74 o 
  -3   1  15     3122.03     2994.67    293.14 o 
  -2   1  15       40.57        1.60     36.28 o 
  -1   1  15      417.84      442.61     61.12 o 
   0   1  15     1487.69     1350.71     98.45 o 
   1   1  15       99.19       78.14     36.54 o 
   2   1  15     2089.31     2022.42    129.60 o 
   3   1  15      119.33      140.74     37.66 o 
   4   1  15      335.19      408.95     54.08 o 
   5   1  15     1480.52     1475.01    130.38 o 
   6   1  15      128.88      125.02     39.82 o 
   7   1  15      798.20      975.88     82.82 o 
   8   1  15      138.33      225.76     59.05 o 
   9   1  15      553.84      530.80     81.78 o 
  10   1  15       52.60       42.00     94.81 o 
  -6   2  15        6.85       50.22     69.80 o 
  -5   2  15     1100.98      949.96    123.92 o 
  -4   2  15     1026.39     1063.57    120.98 o 
  -3   2  15     2496.47     2610.09    152.16 o 
  -2   2  15       32.96       56.29     42.13 o 
  -1   2  15     1511.63     1587.80    157.75 o 
   0   2  15        0.61       29.33     35.04 o 
   1   2  15     1287.36     1187.44     89.57 o 
   2   2  15     2024.80     1864.00    112.84 o 
   3   2  15      536.66      475.63     55.73 o 
   4   2  15      254.72      310.98     64.14 o 
   5   2  15      125.29       88.88     45.11 o 
   6   2  15     4934.90     4741.72    256.34 o 
   7   2  15      270.51      293.60     50.36 o 
   8   2  15     1175.29     1201.69     93.93 o 
   9   2  15        1.30       37.18     53.62 o 
  -6   3  15      122.94      302.13     90.40 o 
  -5   3  15      119.71      154.88     88.67 o 
  -4   3  15     1583.89     1505.22    174.47 o 
  -3   3  15       35.52       28.19     51.08 o 
  -2   3  15      498.09      442.71     62.30 o 
  -1   3  15     1786.72     1820.67    173.29 o 
   0   3  15      154.17      178.82     46.19 o 
   1   3  15     2440.37     2221.11    125.63 o 
   2   3  15       30.34       51.35     31.33 o 
   3   3  15      318.90      263.37     44.57 o 
   4   3  15       44.38       32.34     32.43 o 
   5   3  15      593.17      689.05     74.23 o 
   6   3  15      762.76      761.59     67.99 o 
   7   3  15      170.71      203.86     60.62 o 
   8   3  15     1449.46     1843.64    293.45 o 
   9   3  15      245.10      218.25     63.38 o 
  10   3  15      599.11      596.13     96.86 o 
  11   3  15       84.97       56.94    106.89 o 
  -5   4  15       13.28       20.84    106.17 o 
  -4   4  15        1.46       27.14     57.54 o 
  -3   4  15      799.49      723.77     93.43 o 
  -2   4  15      486.07      305.77     56.53 o 
  -1   4  15        0.78       47.09     38.11 o 
   0   4  15      491.49      515.16     63.43 o 
   1   4  15       49.62       86.01     50.79 o 
   2   4  15     1407.19     1218.70     87.65 o 
   3   4  15       10.17        9.97     29.36 o 
   4   4  15      492.37      327.57     64.84 o 
   5   4  15        0.26      -28.56     34.43 o 
   6   4  15        1.49       -5.48     40.10 o 
   7   4  15     1569.64     1634.57    183.43 o 
   8   4  15        1.18       -5.58     43.26 o 
   9   4  15      282.56      306.11     58.98 o 
  10   4  15       66.36       41.12     91.29 o 
  11   4  15      358.51      358.57     87.19 o 
  -5   5  15      113.48      204.13    100.60 o 
  -4   5  15       47.81       42.47     57.95 o 
  -3   5  15      658.16      709.84     83.54 o 
  -2   5  15       46.67       81.24     47.06 o 
  -1   5  15        1.59       17.46     43.56 o 
   0   5  15      142.62      185.81     54.16 o 
   1   5  15       93.35      106.31     49.20 o 
   2   5  15       70.95       71.26     42.25 o 
   3   5  15       18.67       20.47     42.64 o 
   4   5  15       13.25       51.24     43.87 o 
   5   5  15       18.64       38.73     39.94 o 
   6   5  15     1580.04     1508.56    138.42 o 
   7   5  15      226.46      174.38     86.99 o 
   8   5  15      262.88      253.21     52.04 o 
   9   5  15       62.54       61.49     43.83 o 
  10   5  15      579.62      547.79     73.04 o 
  11   5  15       45.07       94.06     74.47 o 
  -4   6  15      986.46      834.97    169.56 o 
  -3   6  15      432.74      290.02    216.80 o 
  -2   6  15     1596.57     1530.84    171.96 o 
  -1   6  15      592.04      496.41     81.37 o 
   0   6  15        9.48       15.78     45.09 o 
   1   6  15      951.03      985.50    135.14 o 
   2   6  15        0.75      -52.46     34.98 o 
   3   6  15     1040.64      866.66    111.02 o 
   4   6  15        7.39       17.44     52.23 o 
   5   6  15       48.89       39.00     39.81 o 
   6   6  15      294.72      325.47     65.04 o 
   7   6  15      157.47      147.04     79.10 o 
   8   6  15     1477.35     1240.16    102.36 o 
   9   6  15       16.10       72.83     54.32 o 
  10   6  15      118.27      182.49     51.97 o 
  11   6  15      112.10      -13.46     56.76 o 
  -4   7  15      413.63      541.60    146.80 o 
  -3   7  15      784.01      879.99    116.43 o 
  -2   7  15     1884.74     1997.79    172.45 o 
  -1   7  15        4.49        8.48     51.23 o 
   0   7  15     1187.90     1253.47    178.80 o 
   1   7  15      364.88      338.84    124.80 o 
   2   7  15     2035.69     1719.71    173.37 o 
   3   7  15      679.71      526.85     82.30 o 
   4   7  15      770.74      834.12    168.52 o 
   5   7  15      310.57      435.99     73.20 o 
   6   7  15       89.91      145.22     55.18 o 
   7   7  15      867.00      987.13    179.88 o 
   8   7  15      693.95      484.09     67.25 o 
   9   7  15      229.25      263.70     68.26 o 
  10   7  15        8.70       51.34     45.41 o 
  11   7  15      967.95     1038.61    132.98 o 
  -3   8  15      385.95      360.25     85.12 o 
  -2   8  15        0.07       48.40     64.72 o 
  -1   8  15      484.71      522.95    132.41 o 
   0   8  15      506.92      550.41     92.81 o 
   1   8  15       77.62       44.40     77.48 o 
   2   8  15      573.17      663.08    127.61 o 
   3   8  15      337.98      264.31     67.55 o 
   4   8  15     1292.57     1279.35    214.76 o 
   5   8  15      240.71      212.76    121.00 o
[truncated: 47,852 more chars]
